# Supplementary material for: Minocycline-induced disruption of the intestinal FXR/FGF15 axis impairs osteogenesis in mice
Source: JCI Insight. 2023 Jan 10;8(1):e160578. doi: 10.1172/jci.insight.160578 (PMC9870091; doi:10.1172/jci.insight.160578)
Supplement: Supplemental data set 1 [file jciinsight-8-160578-s082.xlsx]

## Sheet: 12wk
	PHYLUM	VEH40	VEH41	VEH42	VEH43	VEH44	VEH45	Average		MINO46	MINO47	MINO48	MINO50	MINO51	Average
ASV1	Bacteroidetes	0.172114	0.21458	0.27071	0.215589	0.230667	0.238284	0.223657		0.000549969	0	0	0	0	0.000109994
ASV2	Firmicutes	0.796602	0.764301	0.704797	0.74788	0.756564	0.73776	0.751317		0.977216	0.974411	0.976332	0.976809	0.976534	0.97626
ASV8	Verrucomicrobia	0.000579967	0.0021797	0	0.00806329	0.00287436	0.00842192	0.00368654		0.000235701	0.000546107	0	0.0036323	0	0.000882821
ASV17	Tenericutes	0.00262691	0.0028094	0.00374451	0.00230921	0.00176884	0.00475371	0.00300209		0	0	0	0	0	0
ASV23	Deferribacteres	0.00255868	0.00794381	0.00567816	0.0230542	0.00375878	0.00471627	0.00795165		0.00738529	0.00429084	0.00514521	0.00824253	0.00938641	0.00689006
ASV28	Actinobacteria	0.0255186	0.00794381	0.0150701	0.00310418	0.00436681	0.00606378	0.0103445		0.0144563	0.0207521	0.0177224	0.0110366	0.0135581	0.0155051
	CLASS	VEH40	VEH41	VEH42	VEH43	VEH44	VEH45	Average		MINO46	MINO47	MINO48	MINO50	MINO51	Average
ASV1	Bacteroidia	0.172114	0.214601	0.27071	0.215589	0.230705	0.238284	0.223667		0.000549969	0	0	0	0	0.000109994
ASV2	Erysipelotrichia	0.109921	0.0540619	0.0697953	0.0623486	0.0243255	0.0495583	0.0616684		0.0585324	0.0617101	0.048365	0.0366024	0.0796106	0.0569641
ASV3	Bacilli	0.229224	0.222497	0.240938	0.115082	0.263158	0.166679	0.206263		0.27797	0.210407	0.406357	0.321738	0.315835	0.306461
ASV6	Clostridia	0.457458	0.48772	0.394064	0.57045	0.46904	0.521523	0.483376		0.640713	0.702294	0.52161	0.618469	0.581088	0.612835
ASV8	Verrucomicrobiae	0.000579967	0.00217992	0	0.00806329	0.00287483	0.00842192	0.00368666		0.000235701	0.000546107	0	0.0036323	0	0.000882821
ASV17	Mollicutes	0.00262691	0.00280967	0.00374451	0.00230921	0.00176913	0.00475371	0.00300219		0	0	0	0	0	0
ASV23	Deferribacteres	0.00255868	0.00794458	0.00567816	0.0230542	0.0037594	0.00471627	0.00795188		0.00738529	0.00429084	0.00514521	0.00824253	0.00938641	0.00689006
ASV28	Coriobacteriia	0.0241198	0.00615221	0.0127682	0.00230921	0.000773994	0.00426711	0.00839842		0	0	0	0	0	0
ASV29	Actinobacteria	0.00139874	0.00179238	0.00230196	0.000794973	0.00359354	0.00179668	0.00194638		0.0144563	0.0207521	0.0177224	0.0110366	0.0135581	0.0155051
	ORDER	VEH40	VEH41	VEH42	VEH43	VEH44	VEH45	Average		MINO46	MINO47	MINO48	MINO50	MINO51	Average
ASV1	Bacteroidales	0.172114	0.214601	0.27071	0.215589	0.230705	0.238284	0.223667		0.000549969	0	0	0	0	0.000109994
ASV2	Erysipelotrichales	0.109921	0.0540619	0.0697953	0.0623486	0.0243255	0.0495583	0.0616684		0.0585324	0.0617101	0.048365	0.0366229	0.0796106	0.0569682
ASV3	Lactobacillales	0.229224	0.2224	0.240938	0.115082	0.263158	0.166679	0.206247		0.27797	0.210407	0.406357	0.321359	0.315835	0.306386
ASV6	Clostridiales	0.457458	0.487623	0.39388	0.57045	0.46904	0.521523	0.483329		0.640713	0.702294	0.52161	0.618815	0.581088	0.612904
ASV8	Verrucomicrobiales	0.000579967	0.00217992	0	0.00806329	0.00287483	0.00842192	0.00368666		0.000235701	0.000546107	0	0.00363433	0	0.000883228
ASV17	Anaeroplasmatales	0	0.000387541	0.00245542	0.000189279	0	0.000112292	0.000524088		0	0	0	0	0	0
ASV23	Deferribacterales	0.00255868	0.00794458	0.00567816	0.0230542	0.0037594	0.00471627	0.00795188		0.00738529	0.00429084	0.00514521	0.00824713	0.00938641	0.00689098
ASV28	Coriobacteriales	0.0241198	0.00615221	0.0127682	0.00230921	0.000773994	0.00426711	0.00839842		0	0	0	0	0	0
ASV29	Bifidobacteriales	0.00139874	0.00179238	0.00230196	0.000794973	0.00359354	0.00179668	0.00194638		0.0144563	0.0207521	0.0177224	0.0110428	0.0135581	0.0155063
	FAMILY	VEH40	VEH41	VEH42	VEH43	VEH44	VEH45	Average		MINO46	MINO47	MINO48	MINO50	MINO51	Average
ASV1	Bacteroidaceae	0.120629	0.165038	0.138415	0.153355	0.149638	0.156591	0.147278		0.000550228	0	0	0	0	0.000110046
ASV2	Erysipelotrichaceae	0.11143	0.0545401	0.0707794	0.0629708	0.0245125	0.0499943	0.0623712		0.05856	0.0617679	0.0483871	0.0366536	0.0796799	0.0570097
ASV3	Lactobacillaceae	0.232129	0.224172	0.244242	0.115236	0.264234	0.16807	0.208014		0.278101	0.210136	0.406086	0.321069	0.31524	0.306126
ASV4	Tannerellaceae	0.0535708	0.0513146	0.136018	0.0643854	0.0828412	0.0837896	0.0786533		0	0	0	0	0	0
ASV6	Clostridiaceae_1	0.0500778	0.045108	0.0625934	0.0773848	0.0359331	0.0638145	0.0558186		0	0	0	0	0	0
ASV8	Akkermansiaceae	0.0192634	0.0191086	0.0272659	0.0136112	0.0167688	0.0218631	0.0196468		0.0925955	0.0709824	0.0770991	0.0502238	0.0762004	0.0734202
ASV9	Peptococcaceae	0.00058793	0.0021992	0	0.00814376	0.00289694	0.00849602	0.00372064		0.000235812	0.000546619	0	0.00363738	0	0.000883962
ASV12	Lachnospiraceae	0.201868	0.251442	0.175703	0.287402	0.214652	0.242533	0.228933		0.435466	0.474075	0.336651	0.404589	0.359255	0.402007
ASV15	Ruminococcaceae	0.12886	0.133271	0.108037	0.119824	0.111588	0.150776	0.125393		0.0804119	0.138138	0.0791581	0.129827	0.129436	0.111394
ASV16	Peptostreptococcaceae	0	0.000390969	0.00249004	0.000191168	0	0.00011328	0.000530909		0	0	0	0	0	0
ASV17	Anaeroplasmataceae	0.0320249	0.0151012	0.000560259	0.0313898	0.0348747	0.0198996	0.0223084		0	0	0	0	0	0
ASV23	Deferribacteraceae	0.00259381	0.00801486	0.00575822	0.0232843	0.0037883	0.00475777	0.00803287		0.00738878	0.00429486	0.00514756	0.00825406	0.00939457	0.00689597
ASV28	Eggerthellaceae	0.024451	0.00620663	0.0129482	0.00233225	0.000779944	0.00430465	0.00850378		0	0	0	0	0	0
ASV29	Bifidobacteriaceae	0.0178108	0.0182778	0.00865289	0.0358631	0.0505292	0.0205415	0.0252792		0.0311272	0.0179603	0.0272249	0.0331561	0.0158316	0.02506
ASV39	Clostridiales_vadinBB60_group	0.00141795	0.00180823	0.00233441	0.000802906	0.00362117	0.00181248	0.00196619		0.0144631	0.0207715	0.0177305	0.011052	0.0135699	0.0155174
	GENUS	VEH40	VEH41	VEH42	VEH43	VEH44	VEH45	Average		MINO46	MINO47	MINO48	MINO50	MINO51	Average
ASV1	Bacteroides	0.139081	0.194966	0.161915	0.184202	0.176676	0.182206	0.173174		0.000811218	0	0	0	0	0.000162244
ASV2	Turicibacter	0.118386	0.0531724	0.074422	0.0668197	0.0204565	0.0384007	0.0619429		0	0	0	0	0	0
ASV3	Lactobacillus	0.267634	0.264823	0.285709	0.138416	0.311781	0.195562	0.243987		0.410013	0.299266	0.568273	0.482548	0.465331	0.445086
ASV4	Parabacteroides	0.0617648	0.0606201	0.159112	0.0773364	0.0978096	0.0973199	0.0923271		0	0	0	0	0	0
ASV6	Clostridium_sensu_stricto_1	0.0547071	0.0440506	0.0700164	0.0892308	0.0388081	0.0726714	0.0615807		0	0	0	0	0	0
ASV8	Akkermansia	0.000677858	0.002598	0	0.00978186	0.00342038	0.00988576	0.00439398		0.000347665	0.00077847	0	0.00546678	0	0.00131858
ASV12	Lachnospiraceae_NK4A136_group	0.0818613	0.105479	0.0726379	0.132629	0.117608	0.135325	0.10759		0.242438	0.263123	0.138947	0.16926	0.140216	0.190797
ASV15	Ruminococcaceae_UCG-014	0.0775549	0.0706079	0.042891	0.0464294	0.0557785	0.0918717	0.0641889		0	0.00022242	0.000320154	0.000630782	0.000513611	0.000337393
ASV16	Romboutsia	0	0.000461867	0.0029128	0.000229621	0	0.00013181	0.000622683		0	0	0	0	0	0
ASV17	Anaeroplasma	0.0369233	0.0176664	0.00065538	0.0376119	0.0402552	0.0231547	0.0260445		0	0	0	0	0	0
ASV18	Erysipelatoclostridium	0.00322979	0.00317534	0.00360459	0.00326062	0.00460435	0.0126098	0.00508076		0.0863368	0.0879671	0.0677125	0.0550883	0.117617	0.0829443
ASV23	Mucispirillum	0.00299055	0.00946828	0.00673585	0.0279679	0.0044728	0.00553603	0.00952856		0.0108935	0.00611655	0.00720346	0.0124054	0.0138675	0.0100973
ASV27	Lachnoclostridium	0.0175446	0.0240171	0.0157655	0.0314122	0.0182859	0.0196837	0.0211181		0.0285085	0.0616103	0.0321754	0.0351135	0.0362096	0.0387235
ASV28	Eggerthella	0.0281909	0.00733214	0.0151466	0.00280138	0.000920871	0.00500879	0.00990011		0	0	0	0	0	0
ASV29	Bifidobacterium	0.0250409	0.0238439	0.0135081	0.0241561	0.0231533	0.0153779	0.0208467		0.0183103	0.0286922	0.0112054	0.0321699	0.0159219	0.0212599
ASV31	Roseburia	0.00789505	0.00842907	0.00451484	0.0131803	0.00769585	0.0077768	0.00824864		0.0141384	0.0232429	0.0137666	0.0388982	0.017206	0.0214504
ASV35	Oscillibacter	0.00733682	0.0156457	0.00833788	0.0223192	0.00591988	0.00984183	0.0115669		0.0377796	0.00066726	0.0152073	0.00189235	0.0190036	0.01491
ASV38	Lachnospiraceae_UCG-001	0.00809442	0.00658161	0.0032769	0.0119403	0.00565678	0.00896309	0.00741885		0.00961873	0.022242	0.0140868	0.0132464	0.0102722	0.0138932
ASV40	Ruminiclostridium_5	0.00163483	0.00213614	0.00273075	0.000964409	0.00427547	0.00210896	0.00230843		0.0213234	0.0295819	0.0248119	0.0166106	0.0200308	0.0224717
ASV52	Ruminococcus_1	0.00622034	0.00421454	0.00415074	0.0043628	0.00841939	0.00975395	0.00618696		0	0	0	0	0	0
ASV58	Ruminiclostridium	0.00626022	0.0114889	0.00822865	0.0127669	0.00453858	0.0103251	0.00893474		0.0242207	0.0366993	0.018729	0.0216569	0.0125835	0.0227778
ASV60	Ruminococcaceae_UCG-003	0.00430639	0.00917961	0.00593483	0.00197474	0.00467013	0.00272408	0.0047983		0.0188898	0.0320285	0.0240115	0.0195542	0.0243965	0.0237761
ASV63	Ruminococcaceae_UCG-005	0.00163483	0.00438774	0.00283998	0.00381171	0.00151286	0.00158172	0.00262814		0	0	0	0	0	0
ASV64	ASF356	0.00442601	0.00710121	0.00404151	0.00270953	0.00460435	0.00404218	0.00448747		0.0221347	0.0244662	0.018729	0.0111438	0.0097586	0.0172465
ASV71	Marvinbryantia	0.00211332	0.00386814	0.00207537	0.00307692	0.00243373	0.00158172	0.00252487		0.0107776	0.0181272	0.0112054	0.0208158	0.0282486	0.0178349
ASV79	Lachnospiraceae_UCG-006	0.00626022	0.00409907	0.00324049	0.00693456	0.00795896	0.00452548	0.00550313		0.00567853	0.0150133	0.00784377	0.0157696	0.0151515	0.0118913
ASV81	Ruminiclostridium_9	0.000837354	0.00490734	0.00101948	0.00652124	0.00302572	0.00342707	0.0032897		0.0049832	0.0191281	0.00448215	0.0107233	0.0095018	0.00976371
ASV108	Intestinimonas	0.00311017	0.00438774	0.00283998	0.00450057	0.00460435	0.00219684	0.00360661		0.00706919	0.0102313	0.00816392	0.0103028	0.00513611	0.00818066

## Sheet: 18wk
	PHYLUM	VEH64	VEH65	VEH66	VEH67	VEH68	VEH69	Average		MINO70	MINO71	MINO72	MINO73	MINO74	Average
ASV1	Bacteroidetes	0.101423	0.197346	0.201454	0.183302	0.254581	0.223461	0.193594		0.0960908	0.193644	0.187836	0.00723961	0.0232715	0.101616
ASV2	Firmicutes	0.843758	0.690401	0.683801	0.779458	0.724756	0.693853	0.736004		0.763682	0.702758	0.696976	0.788183	0.759592	0.742238
ASV8	Verrucomicrobia	0.033644	0.0968893	0.108169	0.00688348	0.00491717	0.0621151	0.052103		0.0466583	0	0.0179435	0.137864	0.163189	0.0731309
ASV17	Tenericutes	0.00956586	0.00199772	0.00107304	0.00460188	0.00152198	0.00148947	0.00337499		0.0729718	0.0848181	0.0735887	0.0541803	0.0413501	0.0653818
ASV23	Deferribacteres	0.0098929	0.00937024	0.0026999	0.00367377	0.00175613	0.0116742	0.0065112		0.0105086	0.00681021	0.0123656	0.0041258	0.00605827	0.0079737
ASV28	Actinobacteria	0.00171695	0.00399543	0.00280374	0.0220813	0.0122344	0.00740711	0.00837315		0.0100883	0.0119695	0.0108871	0.00840729	0.00653909	0.00957824
	CLASS	VEH64	VEH65	VEH66	VEH67	VEH68	VEH69	Average		MINO70	MINO71	MINO72	MINO73	MINO74	Average
ASV1	Bacteroidia	0.101435	0.197365	0.201489	0.183302	0.254581	0.223831	0.193667		0.0960908	0.193644	0.187887	0.00723961	0.0232715	0.101626
ASV2	Erysipelotrichia	0.0610409	0.0320141	0.12484	0.198461	0.166598	0.0819758	0.110822		0.189575	0.0752562	0.115757	0.179433	0.221175	0.156239
ASV3	Bacilli	0.0880249	0.178147	0.180301	0.17986	0.137915	0.124315	0.148094		0.198823	0.155259	0.167921	0.120037	0.084912	0.145391
ASV6	Clostridia	0.694673	0.480211	0.378536	0.401137	0.420242	0.487056	0.476976		0.375284	0.472243	0.413216	0.488712	0.453505	0.440592
ASV8	Verrucomicrobiae	0.0336481	0.0968985	0.108188	0.00688348	0.00491717	0.0622177	0.0521254		0.0466583	0	0.0179484	0.137864	0.163189	0.0731319
ASV17	Mollicutes	0.00956703	0.00199791	0.00107322	0.00460188	0.00152198	0.00149194	0.00337566		0.0729718	0.0848181	0.0736085	0.0541803	0.0413501	0.0653858
ASV23	Deferribacteres	0.00989411	0.00937114	0.00270036	0.00367377	0.00175613	0.0116935	0.00651484		0.0105086	0.00681021	0.0123689	0.0041258	0.00605827	0.00797436
ASV28	Coriobacteriia	8.17695e-05	0.000237846	0.000484681	0.0186395	0.00842943	0.00245968	0.00505549		0	0	0	0.0015569	0.000673142	0.000446009
ASV29	Actinobacteria	0.00163539	0.00375797	0.00231954	0.00344174	0.00380495	0.00495968	0.00331988		0.0100883	0.0119695	0.01089	0.00685038	0.00586595	0.00913282
	ORDER	VEH64	VEH65	VEH66	VEH67	VEH68	VEH69	Average		MINO70	MINO71	MINO72	MINO73	MINO74	Average
ASV1	Bacteroidales	0.101435	0.197365	0.201489	0.183302	0.25445	0.223831	0.193645		0.0960908	0.193644	0.187887	0.00723961	0.0232715	0.101626
ASV2	Erysipelotrichales	0.0610409	0.0320141	0.12484	0.198461	0.166628	0.0819758	0.110827		0.189575	0.0752562	0.115757	0.179433	0.221175	0.156239
ASV3	Lactobacillales	0.0880249	0.178147	0.180301	0.17986	0.137939	0.123589	0.147977		0.198823	0.155259	0.167921	0.120037	0.084912	0.145391
ASV6	Clostridiales	0.694673	0.480211	0.378536	0.401137	0.420316	0.487056	0.476988		0.375284	0.472243	0.413216	0.488712	0.453505	0.440592
ASV8	Verrucomicrobiales	0.0336481	0.0968985	0.108188	0.00688348	0.00491803	0.0622177	0.0521256		0.0466583	0	0.0179484	0.137864	0.163189	0.0731319
ASV17	Anaeroplasmatales	0.0077681	0.000285415	0.00020772	0.00297769	0.00087822	0.000120968	0.00203969		0.0725515	0.0811722	0.0728018	0.0539468	0.0403885	0.0641722
ASV23	Deferribacterales	0.00989411	0.00937114	0.00270036	0.00367377	0.00175644	0.0116935	0.00651489		0.0105086	0.00681021	0.0123689	0.0041258	0.00605827	0.00797436
ASV28	Coriobacteriales	8.17695e-05	0.000237846	0.000484681	0.0186395	0.00843091	0.00245968	0.00505574		0	0	0	0.0015569	0.000673142	0.000446009
ASV29	Bifidobacteriales	0.00163539	0.00375797	0.00231954	0.00344174	0.00380562	0.00495968	0.00331999		0.0100883	0.0119695	0.01089	0.00685038	0.00586595	0.00913282
	FAMILY	VEH64	VEH65	VEH66	VEH67	VEH68	VEH69	Average		MINO70	MINO71	MINO72	MINO73	MINO74	Average
ASV1	Bacteroidaceae	0.0614832	0.12665	0.111158	0.105841	0.160644	0.136939	0.117119		0.0961474	0.194145	0.188228	0.00701372	0.0233231	0.101772
ASV2	Erysipelotrichaceae	0.0616484	0.0323107	0.125732	0.199844	0.168333	0.0822444	0.111685		0.189687	0.0755316	0.115967	0.179629	0.221665	0.156496
ASV3	Lactobacillaceae	0.0888182	0.179269	0.181206	0.180802	0.138404	0.123791	0.148715		0.19894	0.155068	0.167823	0.119311	0.0847147	0.145171
ASV4	Tannerellaceae	0.0409613	0.072111	0.0917713	0.0787383	0.0956409	0.0876249	0.0778079		0	0.000207125	0	0.000233791	0	8.81831e-05
ASV6	Clostridiaceae_1	0.0546288	0.0254933	0.0880753	0.0837617	0.0755308	0.0379465	0.0609061		0.0154778	0	0.00888949	0.0437968	0.0657286	0.0267785
ASV8	Akkermansiaceae	0.00986869	0.0112823	0.0173291	0.0154984	0.0178033	0.0141996	0.0143303		0.0254038	0.0417012	0.0367702	0.0206515	0.0195644	0.0288182
ASV9	Peptococcaceae	0.033983	0.0977963	0.108961	0.00693146	0.00496836	0.0624216	0.0525103		0.0466857	0	0.017981	0.138014	0.163551	0.0732463
ASV12	Lachnospiraceae	0.450904	0.275001	0.14599	0.157905	0.175785	0.278612	0.247366		0.240158	0.31055	0.269715	0.297615	0.253084	0.274224
ASV15	Ruminococcaceae	0.130647	0.133468	0.06447	0.0846573	0.0875969	0.129819	0.10511		0.0775572	0.0983844	0.0738097	0.109959	0.103026	0.0925474
ASV16	Peptostreptococcaceae	0.0078454	0.00028806	0.000209205	0.00299844	0.000887206	0.000121364	0.00205828		0.0725942	0.0814692	0.0729342	0.0540056	0.040478	0.0642963
ASV17	Anaeroplasmataceae	0.0219258	0.0170916	0.0397141	0.0384346	0.0348968	0.0109632	0.027171		0.00504711	0.000483292	0.0018183	0.000623441	0.000674634	0.00172936
ASV23	Deferribacteraceae	0.00999257	0.00945797	0.00271967	0.00369938	0.00177441	0.0117319	0.00656264		0.0105148	0.00683513	0.0123914	0.0041303	0.0060717	0.00798867
ASV28	Eggerthellaceae	8.25832e-05	0.00024005	0.000488145	0.0187695	0.00851718	0.00246774	0.00509419		0	0	0	0.0015586	0.000674634	0.000446647
ASV29	Bifidobacteriaceae	0.021802	0.0127226	0.0169456	0.0162383	0.0234814	0.0123387	0.0172548		0.0109354	0.0212648	0.0214829	0.0158978	0.0101195	0.0159401
ASV39	Clostridiales_vadinBB60_group	0.00165166	0.00379279	0.00233612	0.00346573	0.00384456	0.00497593	0.00334447		0.0100942	0.0120133	0.0109098	0.00685786	0.00587895	0.00915082
	GENUS	VEH64	VEH65	VEH66	VEH67	VEH68	VEH69	Average		MINO70	MINO71	MINO72	MINO73	MINO74	Average
ASV1	Bacteroides	0.0771343	0.147713	0.123098	0.118416	0.182674	0.160184	0.13487		0.111014	0.241498	0.226023	0.00819821	0.0267492	0.122696
ASV2	Turicibacter	0.064339	0.0231256	0.130087	0.21666	0.187719	0.0894851	0.118569		0.203574	0.0591721	0.123969	0.205957	0.249807	0.168496
ASV3	Lactobacillus	0.111428	0.209082	0.200672	0.202283	0.157183	0.144804	0.170909		0.229701	0.192889	0.20152	0.139461	0.0971593	0.172146
ASV4	Parabacteroides	0.0513883	0.0841033	0.101629	0.0880931	0.108757	0.102499	0.0894116		0	0.000257643	0	0.000273274	0	0.000106183
ASV6	Clostridium_sensu_stricto_1	0.067499	0.028445	0.0965712	0.0937132	0.0852838	0.0440564	0.0692614		0.017871	0	0.0106744	0.0507378	0.0753841	0.0309335
ASV8	Akkermansia	0.0426337	0.11406	0.120666	0.00775498	0.00564972	0.0730172	0.0606302		0.0539044	0	0.0215915	0.161323	0.187576	0.0848789
ASV12	Lachnospiraceae_NK4A136_group	0.235547	0.122683	0.0635184	0.0728009	0.0900592	0.136854	0.120244		0.139957	0.20371	0.143296	0.186099	0.163701	0.167353
ASV15	Ruminococcaceae_UCG-014	0.0353295	0.0556582	0.0209283	0.0416939	0.0400861	0.0538047	0.0412501		0.0135004	0.0151151	0.00776322	0.0223174	0.0313916	0.0180175
ASV16	Romboutsia	0.00984252	0.000335965	0.000231678	0.00335468	0.00100888	0.000141965	0.00248595		0.083819	0.10134	0.0875788	0.0631263	0.0464242	0.0764576
ASV17	Anaeroplasma	0.0274554	0.0199339	0.0439802	0.0428702	0.0391445	0.0128242	0.0310347		0.00582751	0.000601168	0.00218341	0.00072873	0.000773737	0.00202291
ASV18	Erysipelatoclostridium	0.00113966	0.00397559	0.00370685	0.00169912	0.00047081	0.000709824	0.00195031		0.0145688	0.0341807	0.0152838	0.00218619	0.00420029	0.014084
ASV23	Mucispirillum	0.0125363	0.0110309	0.00301182	0.00413889	0.00201776	0.0137233	0.00774314		0.0121406	0.00850223	0.0148795	0.00482784	0.00696363	0.00946277
ASV27	Lachnoclostridium	0.0293722	0.0337085	0.00880377	0.0113275	0.0090799	0.0204903	0.018797		0.0137918	0.0163174	0.0147178	0.0106577	0.0102797	0.0131529
ASV28	Eggerthella	0.000103605	0.000279971	0.000540582	0.0209994	0.00968523	0.00288662	0.00574924		0	0	0	0.00182183	0.000773737	0.000519113
ASV29	Bifidobacterium	0.0587443	0.0348844	0.0149819	0.00880059	0.0133172	0.0278724	0.0264335		0.018648	0.0257643	0.0224001	0.0368009	0.0119377	0.0231102
ASV31	Roseburia	0.0268338	0.0225097	0.00447911	0.00784211	0.0055152	0.020159	0.0145565		0.00980963	0.0192374	0.022481	0.0194935	0.00884271	0.0159728
ASV35	Oscillibacter	0.0370908	0.00610337	0.0105027	0.010369	0.00739844	0.0182188	0.0149472		0	0.00283408	0.00832929	0	0	0.00223267
ASV38	Lachnospiraceae_UCG-001	0.0159034	0.00811916	0.00281875	0.00370322	0.00423729	0.00340716	0.00636483		0.00611888	0.00764342	0.00768235	0.012024	0.00464242	0.00762223
ASV40	Ruminiclostridium_5	0.00207211	0.00442354	0.00258707	0.00387749	0.00437181	0.00582056	0.00385876		0.011655	0.0149433	0.0131004	0.00801603	0.00674257	0.0108915
ASV52	Ruminococcus_1	0.0018649	0.00324766	0.0118928	0.00501024	0.00901264	0.00989021	0.00681974		0.0034965	0	0.00380074	0.011022	0.0129325	0.00625035
ASV58	Ruminiclostridium	0.0221198	0.0151744	0.00366824	0.00243977	0.00417003	0.00998486	0.00959285		0.0173854	0.0136551	0.0117257	0.0127528	0.0169117	0.0144861
ASV60	Ruminococcaceae_UCG-003	0.00347078	0.00313567	0.00332072	0.0022655	0.00201776	0.00378573	0.00299936		0.000485625	0	0.000404334	0.000455456	0.000331602	0.000335404
ASV63	Ruminococcaceae_UCG-005	0.014712	0.00582339	0.00166036	0.0021348	0.00282486	0.00548931	0.00544078		0	0	0	0	0	0
ASV64	ASF356	0.00243473	0.00223977	0.00525137	0.00483597	0.00504439	0.00298126	0.00379791		0.00135975	0.00334936	0.00185994	0.00136637	0.00254228	0.00209554
ASV71	Marvinbryantia	0.00362619	0.00425556	0.000849486	0.000348538	0	0.00104108	0.00168681		0.00281663	0.00188939	0.00493288	0.00437238	0.00232121	0.0032665
ASV79	Lachnospiraceae_UCG-006	0.00808123	0.00688728	0.00328211	0.0046617	0.00215227	0.00615181	0.00520273		0.00874126	0.00661285	0.00743975	0.0103844	0.00696363	0.00802838
ASV81	Ruminiclostridium_9	0.00518027	0.00201579	0.00139007	0.00117632	0.000336293	0.00189286	0.0019986		0.002331	0.00575404	0.00234514	0.00610312	0.00541616	0.00438989
ASV108	Intestinimonas	0.00155408	0.00184781	0.000888099	0.0025269	0.00168146	0.00250804	0.0018344		0.00184538	0.00403641	0.00493288	0.00218619	0.000773737	0.00275492
