# Supplementary material for: Minocycline-induced disruption of the intestinal FXR/FGF15 axis impairs osteogenesis in mice
Source: JCI Insight. 2023 Jan 10;8(1):e160578. doi: 10.1172/jci.insight.160578 (PMC9870091; doi:10.1172/jci.insight.160578)
Supplement: Supplemental data set 2 [file jciinsight-8-160578-s083.xlsx]

## Sheet: acronyms
Acronym	Name	Conjugated?
aMCA	a-MCA (alpha-Murocholate)
bMCA	b-MCA (beta-Muricholate)
CA	CA (Cholate)
CDCA	CDCA (chenodeoxycholate)
DCA	DCA (Deoxycholate)
GCA	GCA (Glycocholate)	x
GCDCA	GCDCA (glycochenodeoxycholate)	x
GDCA	GDCA (glycodeoxycholate)	x
GHDCA	GHDCA (glycohyodeoxycholate)	x
GLCA	GLCA (glycolithocholate)	x
GUDCA	GUDCA (glycoursodeoxycholate)	x
HCA	HCA (hyocholic acid)
HDCA	HDCA (hyodeoxycholate)
TaMCA	TaMCA(tauro-alpha-muricholate)	x
TbMCA	TbMCA(tauro-beta-muricholate)	x
TCA	TCA (Taurocholate)	x
TCDCA	TCDCA (taurochenodeoxycholate)	x
TDCA	TDCA (taurodeoxycholate)	x
THCA (g-tauro-muricholic acid)	THCA (Tauro-gamma-muricholate aka taurohyocholate)	x
THDCA	THDCA (taurohyodeoxycholate)	x
TLCA	TLCA (Taurolithocholate)	x
TUDCA	TUDCA (tauroursodeoxycholate)	x
UDCA	UDCA (urso deoxycholate)
wMCA	w-MCA (omega-Muricholate)

## Sheet: Concentrations
FINAL DATA, reported as concentration of compound in sample (in nM)
ND = Compound not detected in the sample
> LOQ = Compound quantitation above the range of the calibration curve
< LOQ = Compound quantitation below the range of the calibration curve
12-week-old female SPF mice
Sample ID	Data File	Subject ID	aMCA	bMCA	CA	CDCA	DCA	HCA	HDCA	LCA	UDCA	wMCA	GCA	GCDCA	GDCA	GHDCA	GLCA	GUDCA	TaMCA/TbMCA	TCA	TCDCA	TDCA	THCA (g-tauro-muricholic acid)	THDCA	TLCA	TUDCA
S00044824	20200212-EX01016-A014-IN0026-S00044824-VEH41-N.d	VEH41	7.2765	147.535	112.342	ND	729.088	103.516	116.081	187.134	ND	300.377	108.679	<LOQ	<LOQ	<LOQ	265.211	<LOQ	2625.44	671.807	107.794	240.017	37.8554	176.674	41.9254	125.255
S00044825	20200212-EX01016-A014-IN0026-S00044825-VEH42-N.d	VEH42	19.7043	202.415	436.684	ND	741.292	109.928	164.672	150.327	ND	687.414	107.331	<LOQ	<LOQ	<LOQ	377.037	<LOQ	932.469	201.905	88.0792	181.906	44.1655	165.586	43.3213	117.874
S00044826	20200212-EX01016-A014-IN0026-S00044826-VEH43-N.d	VEH43	103.403	764.884	1579.86	ND	693.442	117.146	224.068	ND	35.8056	1381.98	112.021	<LOQ	<LOQ	<LOQ	86.4732	<LOQ	2355.51	418.183	98.7602	182.968	47.0607	190.92	42.9803	121.062
S00044827	20200212-EX01016-A014-IN0026-S00044827-VEH44-N.d	VEH44	7.98105	1.04995	104.896	ND	193.046	88.5401	96.4876	ND	ND	133.268	107.255	<LOQ	<LOQ	<LOQ	ND	<LOQ	382.105	136.386	85.4244	138.937	33.072	147.037	41.7527	115.965
S00044828	20200212-EX01016-A014-IN0026-S00044828-VEH45-N.d	VEH45	8.7879	50.1699	135.984	ND	431.185	107.359	106.759	162.807	ND	255.186	106.833	<LOQ	<LOQ	<LOQ	ND	<LOQ	1053.83	357.989	97.7592	178.768	41.1114	162.039	45.3343	123.796
		Average:	29.4305	233.211	473.954		557.61	105.298	141.614	166.756	35.8056	551.646	108.424	#DIV/0!	#DIV/0!	#DIV/0!	242.907	#DIV/0!	1469.87	357.254	95.5635	184.519	40.653	168.451	43.0628	120.79
		RSD:	141.567	131.88	133.676		43.0487	10.0735	37.4218	11.2253	#DIV/0!	92.1639	1.9616	#DIV/0!	#DIV/0!	#DIV/0!	60.3359	#DIV/0!	66.0028	58.6437	9.40989	19.5404	13.4115	9.75618	3.33365	3.22868
Sample ID	Data File	Subject ID	aMCA	bMCA	CA	CDCA	DCA	HCA	HDCA	LCA	UDCA	wMCA	GCA	GCDCA	GDCA	GHDCA	GLCA	GUDCA	TaMCA/TbMCA	TCA	TCDCA	TDCA	THCA (g-tauro-muricholic acid)	THDCA	TLCA	TUDCA
S00044829	20200212-EX01016-A014-IN0026-S00044829-MINO46-N.d	MINO46	10.8432	258.815	68.2258	ND	850.989	92.0353	134.742	ND	ND	414.224	107.012	<LOQ	<LOQ	<LOQ	ND	<LOQ	607.493	282.297	91.7257	215.15	35.4706	152.734	42.5458	119.627
S00044830	20200212-EX01016-A014-IN0026-S00044830-MINO48-N.d	MINO48	15.5606	312.815	69.7829	ND	793.495	99.3663	195.435	170.839	ND	1180.85	106.786	<LOQ	<LOQ	<LOQ	ND	<LOQ	>LOQ	1320.54	176.924	244.093	113.017	256.58	44.154	135.022
S00044831	20200212-EX01016-A014-IN0026-S00044831-MINO49-N.d	MINO49	ND	28.7067	64.9203	ND	357.221	95.6164	106.407	317.925	ND	305.596	ND	<LOQ	<LOQ	<LOQ	612.906	<LOQ	1610.55	504.244	111.693	180.419	46.1439	161.812	42.9121	124.936
S00044832	20200212-EX01016-A014-IN0026-S00044832-MINO50-N.d	MINO50	8.2159	96.118	69.487	ND	268.127	92.2972	92.5232	129.021	ND	362.597	106.936	<LOQ	<LOQ	<LOQ	93.6716	<LOQ	>LOQ	1174.47	180.696	191.042	49.6298	166.418	43.2465	131.171
S00044833	20200212-EX01016-A014-IN0026-S00044833-MINO47-N.d	MINO47	8.6427	164.572	63.2742	ND	548.73	81.6855	132.241	34.7518	ND	774.854	ND	<LOQ	<LOQ	<LOQ	210.871	<LOQ	2670.95	795.588	110.592	194.758	82.693	178.46	42.5711	127.014
		Average:	10.8156	172.205	67.1381		563.712	92.2001	132.27	163.134		607.625	106.912	#DIV/0!	#DIV/0!	#DIV/0!	305.816	#DIV/0!	1629.66	815.427	134.326	205.092	65.3909	183.201	43.0859	127.554
		RSD:	31.1244	67.2912	4.31327		45.7083	7.14559	29.8719	72.2407		60.7604	0.107547	#DIV/0!	#DIV/0!	#DIV/0!	89.0494	#DIV/0!	63.3174	53.6486	30.8188	12.2751	48.8511	22.9554	1.53672	4.61879
18-week-old female SPF mice
Sample ID	Data File	Subject ID	aMCA	bMCA	CA	CDCA	DCA	HCA	HDCA	LCA	UDCA	wMCA	GCA	GCDCA	GDCA	GHDCA	GLCA	GUDCA	TaMCA/TbMCA	TCA	TCDCA	TDCA	THCA (g-tauro-muricholic acid)	THDCA	TLCA	TUDCA
S00044834	20200212-EX01016-A014-IN0026-S00044834-VEH64-N.d	VEH64	16.016	314.344	749.246	ND	521.823	94.0341	126.137	44.5071	ND	486.687	109.937	<LOQ	<LOQ	<LOQ	ND	<LOQ	1090.03	315.69	95.2308	182.601	34.0428	156.977	42.63	120.567
S00044835	20200212-EX01016-A014-IN0026-S00044835-VEH65-N.d	VEH65	ND	62.2022	75.1239	ND	290.738	88.3603	112.329	135.568	ND	207.142	107.305	<LOQ	<LOQ	<LOQ	ND	<LOQ	590.721	167.662	87.4984	146.474	32.8147	140.502	42.4556	117.394
S00044836	20200212-EX01016-A014-IN0026-S00044836-VEH66-N.d	VEH66	ND	100.692	154.366	ND	314.955	87.4654	126.887	408.042	ND	343.386	111.475	<LOQ	<LOQ	<LOQ	ND	<LOQ	1496.75	383.222	93.5863	194.858	35.2561	161.178	42.6651	120.083
S00044837	20200212-EX01016-A014-IN0026-S00044837-VEH67-N.d	VEH67	30.8731	657.796	893.923	ND	533.484	94.1314	147.547	437.589	31.0453	1096.14	108.998	<LOQ	<LOQ	<LOQ	365.183	<LOQ	814.744	190.232	86.6217	144.263	35.8353	144.934	42.5689	116.973
S00044838	20200212-EX01016-A014-IN0026-S00044838-VEH68-N.d	VEH68	49.9076	1109.62	1974.57	ND	807.374	130.386	264.168	11.8195	85.5233	1403.6	107.988	<LOQ	<LOQ	<LOQ	ND	<LOQ	572.592	165.162	84.0417	154.399	35.9062	146.301	42.6783	117.025
		Average:	32.2656	448.931	769.445		493.675	98.8754	155.413	207.505	58.2843	707.39	109.141	#DIV/0!	#DIV/0!	#DIV/0!	365.183	#DIV/0!	912.968	244.394	89.3958	164.519	34.771	149.978	42.5996	118.408
		RSD:	52.6525	97.6734	99.1612		42.2366	18.0892	39.9462	97.3391	66.0929	73.0217	1.50583	#DIV/0!	#DIV/0!	#DIV/0!		#DIV/0!	42.4749	40.6381	5.3522	13.8799	3.8084	5.80466	0.213533	1.49066
Sample ID	Data File	Subject ID	aMCA	bMCA	CA	CDCA	DCA	HCA	HDCA	LCA	UDCA	wMCA	GCA	GCDCA	GDCA	GHDCA	GLCA	GUDCA	TaMCA/TbMCA	TCA	TCDCA	TDCA	THCA (g-tauro-muricholic acid)	THDCA	TLCA	TUDCA
S00044839	20200212-EX01016-A014-IN0026-S00044839-MINO71-N.d	MINO71	ND	78.0505	82.3619	ND	686.331	106.094	119.217	13.9232	ND	780.16	108.403	<LOQ	<LOQ	<LOQ	ND	<LOQ	2258.05	917.705	194.554	252.567	45.1737	228.711	42.7531	125.674
S00044840	20200212-EX01016-A014-IN0026-S00044840-MINO72-N.d	MINO72	13.0339	201.743	737.892	ND	1049.65	100.998	216.228	213.924	ND	1295.87	107.086	<LOQ	<LOQ	<LOQ	87.6645	<LOQ	665.912	283.982	127.228	182.186	55.3025	206.747	41.7549	126.606
S00044841	20200212-EX01016-A014-IN0026-S00044841-MINO73-N.d	MINO73	135.578	1769.1	5073.29	ND	2320.58	165.379	946.45	265.549	187.579	7291.75	110.481	<LOQ	<LOQ	<LOQ	ND	<LOQ	1694.44	341.449	124.462	185.336	59.0398	230.618	41.8479	121.282
S00044842	20200212-EX01016-A014-IN0026-S00044842-MINO74-N.d	MINO74	11.9334	124.073	322.292	ND	732.965	115.713	158.841	10.8147	ND	708.683	109.506	<LOQ	<LOQ	<LOQ	ND	<LOQ	1240.72	384.456	128.003	205.87	55.561	209.184	42.2125	121.276
S00044843	20200212-EX01016-A014-IN0026-S00044843-MINO75-N.d	MINO75	ND	0	188.637	ND	380.285	79.3045	112.652	262.031	ND	278.514	108.899	<LOQ	<LOQ	<LOQ	ND	<LOQ	440.848	206.051	94.859	165.442	56.8486	155.161	42.0436	119.065
		Average:	53.5152	434.593	1280.89		1033.96	113.498	310.677	153.248	187.579	2071	108.875	#DIV/0!	#DIV/0!	#DIV/0!	87.6645	#DIV/0!	1259.99	426.729	133.821	198.28	54.3851	206.084	42.1224	122.78
		RSD:	132.805	172.481	166.647		73.2483	28.1282	115.164	84.971	#DIV/0!	141.997	1.16199	#DIV/0!	#DIV/0!	#DIV/0!	#DIV/0!	#DIV/0!	58.9814	66.198	27.3835	16.934	9.85093	14.792	0.936615	2.61788

## Sheet: Relative Response
Data reported as "Relative Response" (RR). This is the peak area of the compound normalized to an internal standard, which is added to each sample at a standard concentration. This accounts for any variations in instrument response, injection volume, sample prep, etc.
*RR used for relative comparisons between samples.
	RR=((peak area compound)/(peak area internal standard))
12-week-old female SPF Mice
			aMCA	bMCA	CA	CDCA	DCA	HCA	HDCA	LCA	UDCA	wMCA	GCA	GCDCA	GDCA	GHDCA	GLCA	GUDCA	TaMCA/TbMCA	TCA	TCDCA	TDCA	THCA (g-tauro-muricholic acid)	THDCA	TLCA	TUDCA
Name	Data File	Subject ID	RR	RR	RR	RR	RR	RR	RR	RR	RR	RR	RR	RR	RR	RR	RR	RR	RR	RR	RR	RR	RR	RR	RR	RR
S00044824	20200212-EX01016-A014-IN0026-S00044824-VEH41-N.d	VEH41	1.51992	1.19989	1.73042	0	16.5885	0.113102	14.0963	0.036444	0.747805	257.889	0.030413	0.043468	0.004608	0.001913	4.8e-05	0.004978	104.564	182.818	0.16903	0.641009	0.098141	34.6713	0.075433	6.05344
S00044825	20200212-EX01016-A014-IN0026-S00044825-VEH42-N.d	VEH42	11.1288	1.53251	11.811	0	16.8889	0.115682	21.3284	0.030581	3.47662	634.12	0.010827	0.029123	0.008657	0.005224	6.3e-05	0.003337	37.0623	32.5667	0.06341	0.309308	0.224642	26.0439	0.145852	2.42028
S00044826	20200212-EX01016-A014-IN0026-S00044826-VEH43-N.d	VEH43	55.7346	4.57302	37.4754	0	15.7088	0.190076	34.4259	0	14.7504	1270.8	0.078954	0.040411	0.007508	0.018611	2.8e-05	0.003938	94.6815	102.124	0.120646	0.267643	0.279072	45.7385	0.128659	3.98982
S00044827	20200212-EX01016-A014-IN0026-S00044827-VEH44-N.d	VEH44	2.91832	0.955614	1.57641	0	3.00166	0.109999	7.65234	0	2.37762	90.7003	0.009723	0.054331	0.002147	0.002182	0	0.005837	12.2894	11.3596	0.049178	0.062979	0.016365	11.589	0.066708	1.4802
S00044828	20200212-EX01016-A014-IN0026-S00044828-VEH45-N.d	VEH45	4.33782	1.09807	2.47867	0	9.13263	0.092147	14.1164	0.033398	0.657619	212.959	0.003593	0.052146	0.002626	0.018399	0	0.000559	42.3384	82.8336	0.115283	0.291347	0.167256	23.2821	0.247452	5.33546
		Average:	15.1279	1.87182	11.0144	0	12.2641	0.124201	18.3239	0.0200846	4.40202	493.293	0.026702	0.0438958	0.0051092	0.0092658	2.78e-05	0.0037298	58.1871	82.3403	0.103509	0.314457	0.157095	28.2649	0.132821	3.85584
		RSD:	152.022	81.4658	139.84	#DIV/0!	49.5233	30.5649	55.7718	91.869	134.115	97.2433	115.709	22.9944	56.6702	92.104	101.627	54.0393	68.1325	81.4761	46.5461	66.0642	65.865	45.2462	54.5416	49.7871
			aMCA	bMCA	CA	CDCA	DCA	HCA	HDCA	LCA	UDCA	wMCA	GCA	GCDCA	GDCA	GHDCA	GLCA	GUDCA	TaMCA/TbMCA	TCA	TCDCA	TDCA	THCA (g-tauro-muricholic acid)	THDCA	TLCA	TUDCA
S00044829	20200212-EX01016-A014-IN0026-S00044829-MINO46-N.d	MINO46	2.77287	1.88242	0.328461	0	19.5709	0.132971	13.8586		1.7028	370.151	0.006198	0.032926	0.003552	0.008396	0	0.004724	22.6023	58.5015	0.082953	0.499269	0.061363	16.0322	0.106743	3.28314
S00044830	20200212-EX01016-A014-IN0026-S00044830-MINO48-N.d	MINO48	5.61057	2.22512	0.378075	0	18.1692	0.181132	27.229	0.034404	0	1091.52	0.002914	0.034144	0.002175	0.005148	6e-06	0.010793	372.956	384.928	0.538442	0.664214	1.91036	96.5215	0.187879	10.8562
S00044831	20200212-EX01016-A014-IN0026-S00044831-MINO49-N.d	MINO49	0	0.506284	0.223119	0	7.24468	0.1565	12.4235	0.05282	1.2787	263.065	0	0.035424	0.009087	0	0.0001	0.004826	65.6754	129.611	0.189906	0.300798	0.261832	23.1056	0.125212	5.89651
S00044832	20200212-EX01016-A014-IN0026-S00044832-MINO50-N.d	MINO50	1.19355	0.895302	0.368634	0	4.95106	0.134693	4.83737	0.029168	0	319.408	0.005091	0.072562	0	0.0012	2.9e-05	0.004645	311.839	339.958	0.558558	0.361569	0.327399	26.6919	0.142085	8.96308
S00044833	20200212-EX01016-A014-IN0026-S00044833-MINO47-N.d	MINO47	1.44987	1.30231	0.170652	0	12.1029	0.064923	13.2344	0.017365	1.12902	716.993	0	0.020659	0.00124	0.003628	4.2e-05	0.003631	106.197	221.858	0.184007	0.382808	0.951637	36.0591	0.108006	6.91882
		Average:	2.20537	1.36229	0.293788	0	12.4077	0.134044	14.3166	0.0334392	0.822105	552.227	0.0028406	0.039143	0.0032108	0.0036744	3.54e-05	0.0057238	175.854	226.971	0.310773	0.441732	0.702517	39.6821	0.133985	7.18355
		RSD:	97.1873	51.5077	31.4116	#DIV/0!	52.0535	32.3056	56.4819	44.1261	94.8086	63.312	100.315	50.0617	110.017	90.3564	112.775	50.2164	88.9259	60.5718	71.1943	32.5253	107.16	82.1109	24.9336	40.3429
18-week-old female SPF Mice
			aMCA	bMCA	CA	CDCA	DCA	HCA	HDCA	LCA	UDCA	wMCA	GCA	GCDCA	GDCA	GHDCA	GLCA	GUDCA	TaMCA/TbMCA	TCA	TCDCA	TDCA	THCA (g-tauro-muricholic acid)	THDCA	TLCA	TUDCA
S00044834	20200212-EX01016-A014-IN0026-S00044834-VEH64-N.d	VEH64	5.88495	2.23494	21.148	0	11.4263	0.146105	11.7109	0.018586	3.9289	440.914	0.048695	0.037193	0.004614	0.013574	0	0.004064	43.8988	69.2465	0.101738	0.313283	0.034576	19.3385	0.110975	3.74602
S00044835	20200212-EX01016-A014-IN0026-S00044835-VEH65-N.d	VEH65	0	0.698117	0.548159	0	5.53516	0.108817	8.26461	0.032108	0	164.962	0.010449	0.026132	0.006332	0.005959	0	0.00478	21.8429	21.4907	0.060297	0.106253	0.011541	6.48954	0.10218	2.18417
S00044836	20200212-EX01016-A014-IN0026-S00044836-VEH66-N.d	VEH66	0	0.922124	3.05902	0	6.15922	0.102934	11.898	0.064103	0	300.455	0.071028	0.060857	0.00517	0.005566	0	0.007901	61.0206	90.9264	0.092924	0.38338	0.057339	22.6116	0.112753	3.5076
S00044837	20200212-EX01016-A014-IN0026-S00044837-VEH67-N.d	VEH67	14.8417	4.59176	25.3444	0	11.7197	0.146745	17.0543	0.067802	7.25184	1014.76	0.035052	0.020036	0.00158	0.003223	6.1e-05	0.00737	31.88	28.7931	0.055596	0.093563	0.068199	9.94818	0.107893	1.97705
S00044838	20200212-EX01016-A014-IN0026-S00044838-VEH68-N.d	VEH68	26.3578	8.1551	54.1787	0	18.5084	0.269528	46.1602	0.012602	26.9307	1289.82	0.020372	0.061808	0.002612	0.002377	0	0.003196	21.0206	20.6813	0.041764	0.151721	0.069539	11.015	0.113429	2.00252
		Average:	9.4169	3.32041	20.8557	0	10.6698	0.154826	19.0176	0.0390402	7.62228	642.183	0.0371192	0.0412052	0.0040616	0.0061398	1.22e-05	0.0054622	35.9326	46.2276	0.0704638	0.20964	0.0482388	13.8806	0.109446	2.68347
		RSD:	119.467	93.7946	103.389	#DIV/0!	49.1102	43.4566	81.4728	65.5653	147.088	75.6189	64.3168	47.0292	47.5955	72.0584	223.607	37.9011	46.7794	69.2255	36.3943	62.3973	51.4961	48.9048	4.19565	32.3812
			aMCA	bMCA	CA	CDCA	DCA	HCA	HDCA	LCA	UDCA	wMCA	GCA	GCDCA	GDCA	GHDCA	GLCA	GUDCA	TaMCA/TbMCA	TCA	TCDCA	TDCA	THCA (g-tauro-muricholic acid)	THDCA	TLCA	TUDCA
S00044839	20200212-EX01016-A014-IN0026-S00044839-MINO71-N.d	MINO71	0	0.78989	0.778489	0	15.533	0.22531	9.98386	0.014757	3.72272	721.996	0.026402	0.06062	0.00265	0.003765	0	0.004673	91.0313	260.153	0.632419	0.712433	1.04511	75.0136	0.117185	6.2593
S00044840	20200212-EX01016-A014-IN0026-S00044840-MINO72-N.d	MINO72	4.09038	1.52839	20.8153	0	21.2261	0.19185	34.1955	0.034698	4.07943	1194.55	0.007271	0.027499	0.012626	0.007442	2.5e-05	0.005422	25.2374	59.0442	0.273028	0.310913	0.312043	58.0139	0.066827	6.71803
S00044841	20200212-EX01016-A014-IN0026-S00044841-MINO73-N.d	MINO73	78.7533	14.2638	112.023	0	52.3946	0.499567	216.442	0.041631	51.9329	4687.74	0.056599	0.028981	0.004515	0.001944	0	0.003722	69.0689	77.5238	0.25823	0.328097	0.516748	76.4869	0.071506	4.09815
S00044842	20200212-EX01016-A014-IN0026-S00044842-MINO74-N.d	MINO74	3.4284	1.06006	8.30119	0	16.684	0.288421	22.9248	0.014368	0	654.35	0.042432	0.049517	0.002586	0.004511	0	0.003317	50.331	91.3219	0.277172	0.446294	0.25081	59.9026	0.089914	4.0948
S00044843	20200212-EX01016-A014-IN0026-S00044843-MINO75-N.d	MINO75	0	0.324192	4.13754	0	7.83539	0.049264	8.34527	0.045821	0	236.179	0.033608	0.051189	0.004798	0.002845	0	0.008135	14.9996	33.9063	0.099745	0.215029	0.147015	17.9237	0.081399	3.00664
		Average:	17.2544	3.59326	29.2111	0	22.7346	0.250882	58.3783	0.030255	11.947	1498.96	0.0332624	0.0435612	0.005435	0.0041014	5e-06	0.0050538	50.1337	104.39	0.308119	0.402553	0.454346	57.4681	0.0853662	4.83538
		RSD:	199.549	166.449	160.594	#DIV/0!	75.9456	65.5082	152.423	49.137	187.813	121.064	55.26	33.567	76.3268	51.2506	223.607	37.7572	62.167	85.9205	63.5299	47.6292	78.5154	41.1739	23.3159	32.7128
QC Pools
CS000BPM2-01	20200212-EX01016-A014-IN0026-CS000BPM2-01-N.d		6.45294	2.27901	14.4545	0	11.8114	0.117004	21.6045	0.039051	40.4368	666.994	0.01612	0.047041	0.000359	0.005127	3e-06	0.002908	66.8838	99.3204	0.186089	0.338112	0.243592	29.9128	0.125314	2.9664
CS000BPM2-02	20200212-EX01016-A014-IN0026-CS000BPM2-02-N.d		6.91819	2.1605	12.8675	0	13.8171	0.191505	19.1423	0.02807	28.9892	757.686	0.030424	0.031606	0.00187	0.008881	1.6e-05	0.00591	74.8218	111.174	0.174364	0.319981	0.43421	38.638	0.095245	3.87655
CS000BPM2-03	20200212-EX01016-A014-IN0026-CS000BPM2-03-N.d		3.58674	2.08746	13.5229	0	12.9158	0.140632	19.341	0.097695	27.5796	611.943	0.024715	0.054323	0.001459	0.00224	8e-06	0.006281	63.3906	92.8525	0.210495	0.360804	0.504632	32.1869	0.089944	2.7942
CS000BPM2-04	20200212-EX01016-A014-IN0026-CS000BPM2-04-N.d		7.13596	2.18848	13.3997	0	14.623	0.259553	19.3566	0.011679	37.6391	696.627	0.01872	0.081553	0.006927	0.000534	0	0.009188	72.4153	107.706	0.186156	0.32574	0.43908	32.8079	0.105016	2.33681
CS000BPM2-05	20200212-EX01016-A014-IN0026-CS000BPM2-05-N.d		7.27637	2.05918	12.9317	0	12.298	0.269981	21.8863	0.066479	29.8107	699.159	0.025945	0.038575	0.00601	0.004586	0	0.024681	70.9013	108.665	0.185173	0.318903	0.463338	31.1027	0.097993	3.08064

## Sheet: Sample Information
Sample ID	Sample Name	Subject ID	Age	Musculus Strain	Sex	Specimen	Treatment	Sample Type
S00044824	VEH41	VEH41	12 weeks old	C57BL/6T	Female	Serum	Vehicle Control	Serum
S00044825	VEH42	VEH42	12 weeks old	C57BL/6T	Female	Serum	Vehicle Control	Serum
S00044826	VEH43	VEH43	12 weeks old	C57BL/6T	Female	Serum	Vehicle Control	Serum
S00044827	VEH44	VEH44	12 weeks old	C57BL/6T	Female	Serum	Vehicle Control	Serum
S00044828	VEH45	VEH45	12 weeks old	C57BL/6T	Female	Serum	Vehicle Control	Serum
S00044829	MINO46	MINO46	12 weeks old	C57BL/6T	Female	Serum	Minocycline	Serum
S00044830	MINO48	MINO48	12 weeks old	C57BL/6T	Female	Serum	Minocycline	Serum
S00044831	MINO49	MINO49	12 weeks old	C57BL/6T	Female	Serum	Minocycline	Serum
S00044832	MINO50	MINO50	12 weeks old	C57BL/6T	Female	Serum	Minocycline	Serum
S00044833	MINO47	MINO47	12 weeks old	C57BL/6T	Female	Serum	Minocycline	Serum
S00044834	VEH64	VEH64	18 weeks old	C57BL/6T	Female	Serum	Vehicle Control	Serum
S00044835	VEH65	VEH65	18 weeks old	C57BL/6T	Female	Serum	Vehicle Control	Serum
S00044836	VEH66	VEH66	18 weeks old	C57BL/6T	Female	Serum	Vehicle Control	Serum
S00044837	VEH67	VEH67	18 weeks old	C57BL/6T	Female	Serum	Vehicle Control	Serum
S00044838	VEH68	VEH68	18 weeks old	C57BL/6T	Female	Serum	Vehicle Control	Serum
S00044839	MINO71	MINO71	18 weeks old	C57BL/6T	Female	Serum	Minocycline	Serum
S00044840	MINO72	MINO72	18 weeks old	C57BL/6T	Female	Serum	Minocycline	Serum
S00044841	MINO73	MINO73	18 weeks old	C57BL/6T	Female	Serum	Minocycline	Serum
S00044842	MINO74	MINO74	18 weeks old	C57BL/6T	Female	Serum	Minocycline	Serum
S00044843	MINO75	MINO75	18 weeks old	C57BL/6T	Female	Serum	Minocycline	Serum
