# Supplementary material for: Minocycline-induced disruption of the intestinal FXR/FGF15 axis impairs osteogenesis in mice
Source: JCI Insight. 2023 Jan 10;8(1):e160578. doi: 10.1172/jci.insight.160578 (PMC9870091; doi:10.1172/jci.insight.160578)
Supplement: Supplemental data set 3 [file jciinsight-8-160578-s084.xlsx]

## Sheet: 12Wk Samples
Feature	41 12 wko VEH	42 12 wko VEH	44 12 wko VEH	45 12 wko VEH	46 12 wko MINO	47 12 wko MINO	48 12 wko MINO	51 12 wko MINO
Gm16933	1.23217	0.0001	0.000100002	0.000100001	0.0001	0.0001	0.000170909	0.0001
Trbv29	0.53787	0.218628	0.0802144	0.0483421	0.0001	0.0001	0.0001	0.0001
Cyp21a1	0.148612	0.109364	0.160329	0.0001	0.0001	0.0001	0.0001	0.0001
4930486L24Rik	0.0001	0.000206846	0.239693	0.201583	0.000100003	0.000174971	0.0001	0.000100008
Pcsk1n	0.0001	0.109364	0.0001	0.0483421	0.0001	0.0001	0.0001	0.0001
Usp13	0.0001	0.109364	0.0802144	0.0001	0.0001	0.0001	0.0001	0.0001
Gm20402	0.290296	0.00124778	0.0736971	1.39443	0.000101559	0.000100123	0.00010581	0.00335011
Insl3	0.0001	0.0001	0.160232	0.0621841	0.0001	0.000285079	0.0001	0.0001
Actn2	0.0978764	0.0547319	0.0001	0.0001	0.0001	0.0001	0.0001	0.0001
Kcnk9	0.0001	0.0001	0.0001	0.0965842	0.0001	0.0001	0.0001	0.0001
Cyp11a1	0.0001	0.109364	0.0001	0.0001	0.0001	0.0001	0.0001	0.0001
Gm13857	0.0489882	0.0001	0.0001	0.0001	0.0001	0.0001	0.0001	0.0001
Vat1l	0.0001	0.0001	0.0802144	0.0001	0.0001	0.0001	0.0001	0.0001
Cidea	0.0001	0.0547319	0.0001	0.0001	0.0001	0.0001	0.0001	0.0001
Cyp11b1	0.0001	0.0547319	0.0001	0.0001	0.0001	0.0001	0.0001	0.0001
Klhl14	0.0001	0.0547319	0.0001	0.0001	0.0001	0.0001	0.0001	0.0001
Insyn2a	0.0489882	0.0001	0.0001	0.0001	0.0001	0.0001	0.0001	0.0001
Cyp11b2	0.0001	0.0001	0.0001	0.0483421	0.0001	0.0001	0.0001	0.0001
Myh8	0.0001	0.0001	0.0001	0.0483421	0.0001	0.0001	0.0001	0.0001
Myom2	0.0001	0.0001	0.0001	0.0483421	0.0001	0.0001	0.0001	0.0001
Slc36a2	0.0001	0.0001	0.0001	0.0483421	0.0001	0.0001	0.0001	0.0001
Gm28382	0.0001	0.0001	0.0001	0.0001	0.0001	0.0001	0.0001	0.0001
Sim2	0.0001	0.0001	0.0001	0.0001	0.0001	0.0001	0.0001	0.0001
Ugt1a8	0.128551	0.000100008	0.000100012	0.000119444	0.00121537	0.00010063	0.000107242	0.000100001
Gm43802	1.17868	0.01621	0.0319074	0.0091585	0.000368993	0.00672332	0.000120297	0.0128776
Ifng	0.53787	0.109364	0.0802144	0.0483421	0.0450595	0.0001	0.0001	0.0001
Gm28592	1.56267	0.0001	0.0001	0.0001	0.0949218	0.0001	0.000103334	0.000100006
Gm49361	0.000129301	0.983589	0.0274929	0.00840915	0.000105341	0.000100278	0.000100003	0.0827377
Cend1	0.195653	0.327892	0.320558	0.144826	0.0450595	0.0001	0.0001	0.0350259
Sh2d1a	0.53787	0.0547319	0.160329	0.0483026	0.0450595	0.0001	0.0001	0.0350259
Snap91	0.0489882	0.163996	0.160329	0.0965842	0.0001	0.0457181	0.0001	0.0001
Gm28635	2.24349	1.39455	0.172278	0.175445	0.0700157	0.00280842	0.130574	0.222457
Fos	1.90674	2.45854	1.28193	1.01318	1.61864	0.95808	1.12181	0.768471
Ryr1	0.391206	0.0547319	0.0001	0.0965842	0.0450595	0.0001	0.0001	0.0350259
B430305J03Rik	1.85218	0.0746172	0.995011	0.331758	0.116247	0.0110986	0.000100003	0.397018
Izumo1r	0.53787	0.0547319	0.0001	0.0001	0.0450595	0.0001	0.0001	0.0001
Gm20649	0.00253144	0.711956	2.40793	0.257024	0.0389446	0.259796	0.00460731	0.031956
Cacna1s	0.186895	0.109364	0.160329	0.0483421	0.0450595	0.0001	0.0001	0.0350259
Gm20521	0.19143	0.378178	0.0201551	0.752402	0.00320706	0.000145432	0.193731	0.00385506
Gm21983	0.0333308	0.00010908	0.236679	0.462084	0.000102736	0.164655	0.00222838	0.000113221
Baiap3	0.686006	0.109364	0.0802144	0.0965842	0.0452974	0.0001	0.102762	0.0350259
Dgkb	0.0489882	0.163996	0.0802144	0.144826	0.0001	0.0457181	0.0001	0.0350259
Gm48771	0.0650568	0.0573679	0.0001	0.192395	0.0598369	0.0001	0.0001	0.0001
Retn	0.0001	0.27326	0.0001	0.0001	0.0001	0.0457181	0.0001	0.0001
Mbnl3	0.244541	0.163996	0.641015	0.579005	0.0900191	0.0457181	0.0510869	0.209656
1700120B22Rik	0.492884	0.0001	0.000746062	0.000100929	0.0001	0.0001	0.0001	0.0858646
Cmya5	0.0978764	0.163996	0.0802144	0.0001	0.0602321	0.0001	0.0001	0.0001
1700023H06Rik	0.0978764	0.327892	0.240443	0.0965842	0.0900191	0.0001	0.0510869	0.0350259
Bcl2a1d	1.41522	0.166062	0.320558	0.241311	0.0450595	0.0676326	0.136224	0.198172
Gm47398	0.0001	0.0708092	0.103791	0.0625389	0.0582905	0.0001	0.0001	0.0001
C1ql1	0.0001	0.0547319	0.0802144	0.0001	0.0450595	0.0001	0.0001	0.0001
Rab37	0.586758	0.109364	0.0802144	0.0001	0.0900191	0.0001	0.0510869	0.0699519
Gm49378	1.97674	0.352964	0.0716172	0.112672	0.0172558	0.0128579	0.0023282	0.0475441
Bhlha15	1.6623	3.22338	0.0802144	0.144826	0.764412	0.0913362	0.0001	0.17473
Gm20517	2.43469	0.374186	0.3164	0.422504	0.00010002	0.0563447	0.3091	0.567898
Reep2	0.195653	0.0001	0.0802144	0.0483421	0.0001	0.0001	0.0001	0.0350259
Dpysl5	0.0001	0.0547319	0.0001	0.193068	0.0001	0.0913362	0.0001	0.0001
Sirpb1c	0.841969	0.592552	0.400672	0.0965842	0.314817	0.0574769	0.000100081	0.189434
Gm4841	4.40004	0.655683	0.641015	0.144826	0.224898	0.22819	0.357009	0.349359
Gm45753	12.6475	5.85091	4.12206	2.61173	1.35102	0.244381	0.739352	6.21824
Egr2	0.391206	0.0547319	0.0802144	0.0965842	0.0450595	0.136954	0.0001	0.0350259
Pnpla5	1.17342	0.163996	0.0802144	0.0965842	0.0001	0.22819	0.0510869	0.0350259
Fosb	0.391206	0.327892	0.160329	0.144826	0.134979	0.136954	0.0510869	0.139804
Gm41611	0.928976	0.218628	0.320558	0.337795	0.0900191	0.182572	0.0001	0.17473
Hoxb8	0.146765	0.0001	0.0001	0.0001	0.0450595	0.0001	0.0001	0.0001
Npas2	0.488982	0.819579	4.56662	0.144826	0.0900191	0.0457181	0.0510869	1.32729
H2-M2	0.684535	0.109364	0.160329	0.0965842	0.0900191	0.0913362	0.0001	0.0699519
Dlgap5	0.928976	0.27326	0.160329	0.482521	0.0900191	0.136954	0.0510869	0.0699519
Igha	5.76891	2.5678	2.48365	1.20615	0.359776	0.684371	0.866878	1.32729
Gm18776	0.0208361	2.09225	0.973642	1.16331	0.216536	0.000140361	0.000100049	0.40941
Egr1	11.2444	49.9336	12.4178	27.691	18.7482	15.3734	11.0643	11.0018
Acod1	1.46675	0.0547319	0.160329	0.0965842	0.179938	0.0001	0.0001	0.279508
Iglc1	0.293429	0.109364	0.240443	0.0965842	0.0450595	0.0913362	0.0510869	0.0001
Stat4	0.699298	0.327892	0.240443	0.326323	0.134979	0.0457181	0.0548448	0.0350259
Nr4a1	2.00452	3.16875	2.16319	1.10967	1.79848	0.912462	1.12181	1.50192
Gucy1a2	0.195653	0.655683	0.560901	0.434279	0.179938	0.22819	0.0001	0.139804
Cyp26c1	0.391206	0.109364	0.480786	0.289553	0.0450595	0.0457181	0.0510869	0.139804
Gm44503	0.905691	0.000101575	0.486301	0.233879	0.000132	0.000101408	0.382519	0.0185384
Podnl1	2.54229	0.437156	0.560901	0.193068	0.224898	0.273809	0.0510869	0.314433
Racgap1	2.10229	0.819579	0.881358	1.10967	0.134979	0.501899	0.204048	0.419211
Atp2b2	8.94664	5.2994	12.7383	5.45146	0.98921	1.68797	1.78464	5.09929
Nsg2	0.0978764	0.0547319	0.240443	0.0965842	0.0900191	0.0001	0.0001	0.0350259
Tmem51os1	0.636276	0.0547319	0.08066	0.391458	0.0001	0.0001	0.0510869	0.140104
Bdkrb2	0.244541	0.109364	0.160329	0.0965842	0.0450595	0.0001	0.0510869	0.0001
Mxd3	0.8312	0.109364	0.0802144	0.241311	0.0001	0.182572	0.102074	0.0350259
Ksr2	1.51563	1.63906	1.1217	0.579005	0.359776	0.319427	0.153061	0.454137
Ppp1r3g	3.12895	13.9312	2.72399	2.89463	5.8898	2.14415	2.24352	2.51477
Iqgap3	0.977864	0.27326	0.240443	0.771974	0.0900191	0.0457181	0.153061	0.279508
Adamts12	0.391206	0.874211	0.480786	0.434279	0.0450595	0.136954	0.102074	0.314433
Srms	0.880088	0.546419	1.52227	0.289553	0.179938	0.136954	0.306022	0.314433
H2bc1	0.544473	0.0550709	0.0001	0.0001	0.0455492	0.0459302	0.0530577	0.0352834
Mmp9	3.52005	0.983475	0.560901	1.01318	0.539615	0.365045	0.407995	0.523989
Mpzl1	4.05782	5.02624	5.20753	2.171	1.21401	1.18617	0.866878	1.85118
Nkg7	4.00893	0.546419	0.480786	0.579005	0.314817	0.410663	0.407995	0.209656
Hpcal4	0.244541	0.109364	0.0802144	0.0965842	0.0001	0.0457181	0.0510869	0.0001
Gngt1	0.391206	0.327892	0.480786	0.241311	0.0900191	0.182572	0.102074	0.0699519
Gm17791	1.07564	0.327892	0.160329	0.482521	0.0001	0.0001	0.357009	0.244582
Gm15921	0.0629556	0.242307	0.0957401	0.112905	0.0502461	0.0499666	0.0001	0.0001
Loxl4	2.8845	3.82434	14.1804	1.68857	0.539614	0.684371	0.458982	5.3787
Trbc1	3.66484	0.437156	0.400672	0.144826	0.412547	0.0507412	0.388384	0.227522
Tlr9	1.02675	0.491787	0.721129	0.868458	0.314817	0.136954	0.0510869	0.244582
Pdk4	3.96004	16.3897	6.40925	3.47353	2.20312	0.684371	1.52971	3.7721
Aurkb	1.6623	0.655683	0.641015	0.530763	0.224898	0.365045	0.153061	0.209656
Cyp4f39	0.244541	0.327892	0.560901	0.193068	0.0450595	0.0457181	0.0510869	0.244582
Tmem139	0.244541	0.0547319	0.400672	0.193068	0.0450595	0.0001	0.306022	0.0699519
Rnf144a	5.13336	6.61057	8.17176	3.18408	1.34889	1.0037	0.917865	3.59747
Kcnab2	3.37339	0.928843	1.28193	1.20615	0.944251	0.456281	0.255035	0.349359
Cd8a	0.53787	0.163996	0.160329	0.386037	0.0900191	0.0913362	0.0510869	0.0699519
Pkib	2.10229	0.491787	0.240443	0.771974	0.179938	0.22819	0.458982	0.349359
Camk4	0.53787	0.27326	0.0001	0.193068	0.134979	0.0001	0.102074	0.104878
Tmem154	0.684535	0.327892	0.0802144	0.0483421	0.134979	0.0457181	0.0510869	0.104878
Cd3d	2.44451	0.437156	0.400672	0.0965842	0.0450595	0.273809	0.509969	0.209656
Jph4	0.0489882	0.0547319	0.0001	0.0483421	0.0001	0.0001	0.102074	0.0001
Gm17344	0.417031	0.000105829	0.000116611	0.000101016	0.000131351	0.0142939	0.111534	0.00054172
Jchain	2.68895	1.202	0.641015	0.241311	0.494655	0.273809	0.357009	0.349359
Trgc1	0.673531	0.163996	0.0802144	0.0483421	0.0450595	0.0457181	0.0510869	0.104878
Cd27	1.07564	0.382524	0.400672	0.241311	0.224898	0.0913362	0.102074	0.244582
H2-Aa	159.275	28.3542	26.5981	17.705	15.1514	14.2786	21.0577	19.1046
Bcl2a1b	2.14344	0.725328	0.240443	0.193068	0.0900191	0.319427	0.414639	0.3142
Gm49012	0.293429	0.163996	0.0001	0.0001	0.0001	0.0457181	0.102074	0.0350259
Kntc1	0.782311	0.163996	0.240443	0.386037	0.0900191	0.0913362	0.255035	0.104878
Gpr132	1.12453	0.109364	0.721129	0.193068	0.134979	0.22819	0.153061	0.209656
Apol7c	0.733423	0.218628	0.160329	0.144877	0.0901364	0.182572	0.0510869	0.104878
Ly6c2	2.79623	0.491787	0.320558	0.530763	0.375501	0.250056	0.306022	0.349359
Pcdhga11	0.268394	0.203433	0.29722	0.518039	0.259314	0.000222906	0.0977763	0.0001
Gm15998	2.39562	1.31127	2.8041	1.83231	0.854331	1.14055	0.458982	0.768471
Prc1	1.26812	0.598146	0.640967	0.756013	0.109905	0.183195	0.277624	0.394657
Sytl5	0.831199	1.09274	0.961473	0.723732	0.359776	0.273809	0.153061	0.838323
St6galnac3	0.880088	1.58443	1.60239	1.2544	0.629534	0.182572	0.153061	0.838323
Nos1	0.0489882	0.163996	0.0802144	0.0001	0.0450595	0.0001	0.0510869	0.0699519
Ccl8	0.880088	0.0547319	0.0001	0.0001	0.0450595	0.0457181	0.102074	0.0001
Gm49495	0.391206	0.546419	0.801244	0.193068	0.0001	0.0913362	0.153061	0.279508
Cd247	2.19757	0.79801	0.321377	0.241642	0.187364	0.23247	0.368338	0.244582
Cdx4	0.391206	0.928843	2.00296	1.10967	0.0450595	0.319427	0.255035	1.0828
Kif15	0.8312	0.327892	0.0802144	0.337795	0.0900191	0.136954	0.102074	0.209656
Art2b	2.8845	0.983475	0.881358	0.579005	0.404736	0.729989	0.255035	0.558915
Cep55	0.586758	0.218628	0.240443	0.241311	0.0900191	0.0457181	0.102074	0.17473
Dhrs9	2.0534	2.78633	3.9257	1.97803	0.764412	0.593135	0.153061	1.99088
Gask1a	16.3785	13.887	6.40244	2.78848	4.66561	3.89723	3.64766	2.93388
Tnfaip8l3	4.64448	0.983475	2.96433	1.20615	0.809372	1.23179	1.1728	0.908174
Trim59	1.51563	0.327892	0.400672	0.579005	0.0900191	0.319427	0.153061	0.349359
Kif23	1.56452	0.928843	0.641015	0.627248	0.179938	0.319427	0.357009	0.419211
Tspan18	2.83562	3.38728	2.8041	2.65342	0.854331	0.912462	0.509969	1.85117
Sv2c	0.488982	0.109364	0.480786	0.193068	0.0900191	0.22819	0.102074	0.0699519
Hoxb7	0.293429	0.109364	0.160329	0.0483421	0.0450595	0.0913362	0.102074	0.0001
Cyp3a16	75.0435	20.1593	29.322	113.562	24.3232	22.7635	25.4936	46.1023
Def6	1.51563	0.327892	0.50299	0.144826	0.269857	0.273809	0.102074	0.209656
Cxcr6	4.40004	0.710315	0.961473	0.627248	0.449695	0.410663	0.560956	0.314433
Espl1	1.12453	0.655683	0.0802144	0.579005	0.179938	0.22819	0.153061	0.17473
Nr1d1	108.967	150.381	84.1699	61.0502	27.9979	54.6189	37.8645	38.196
Spon2	4.59559	6.99299	4.56662	1.59209	0.899291	2.05291	1.78464	1.81625
Zfp82	0.244528	0.322861	0.400672	0.191144	0.0890617	0.0911705	0.153047	0.0346137
Rnf32	0.391206	0.382524	0.641015	0.193068	0.224898	0.0913362	0.0001	0.17473
Gpnmb	0.8312	0.327892	0.0001	0.0965842	0.134979	0.0001	0.153061	0.0350259
Rhoh	2.15118	0.819579	0.480786	0.386037	0.224898	0.22819	0.458982	0.454137
Galnt16	0.195653	0.382524	0.0802144	0.241311	0.0900191	0.0457181	0.0001	0.0699519
Naip1	2.19856	0.819579	1.04159	1.01066	0.494655	0.184232	0.467765	0.628767
Gm50087	0.0001	0.163996	0.0001	0.0001	0.0001	0.0001	0.0001	0.0699519
Fgf21	0.0978764	4.47992	0.560901	0.144826	0.539615	0.456281	0.306022	0.523989
Tedc1	0.782311	0.327892	0.0802144	0.434279	0.0900191	0.22819	0.0510869	0.279508
Ctsw	1.95563	0.655683	0.400672	0.482521	0.359776	0.319427	0.204048	0.349359
Lsamp	0.440094	0.163996	0.560901	0.530763	0.224898	0.0001	0.153061	0.244582
Cd33	1.27119	1.69369	1.20182	1.49561	0.764412	0.182572	0.204048	0.489063
Sh2d2a	1.56452	0.655683	0.641015	0.482521	0.0900191	0.365045	0.204048	0.523989
Adam19	3.93649	1.85759	2.00295	0.627248	0.899291	0.729989	0.458982	1.11773
Gm13420	0.342317	0.218628	0.0802144	0.289553	0.0001	0.0913362	0.204048	0.139804
Id4	2.29785	2.62243	1.52227	1.35088	0.764412	0.729989	0.357009	0.873249
Spib	1.12453	0.764947	0.400672	0.289553	0.359776	0.319427	0.153061	0.244582
Rims2	0.146765	0.163996	0.320558	0.0483421	0.0900191	0.136954	0.0001	0.0350259
Gbp2b	14.471	5.08087	4.48651	2.36396	2.78759	2.0073	1.63168	3.56255
Ciita	6.99111	1.58443	1.44216	1.06143	0.899291	0.95808	0.611943	1.71147
Gm16229	0.566681	0.332291	0.113881	0.245605	0.226059	0.171117	0.141006	0.0626748
Knl1	0.635647	0.491787	0.641015	0.386037	0.0001	0.22819	0.153061	0.279508
Greb1l	0.782311	1.31127	1.84273	0.241311	0.179938	0.501899	0.306022	0.733545
Dtx4	11.6844	11.0904	21.3105	6.94697	2.1132	4.42505	3.92609	7.96321
Rims3	4.44893	2.51317	2.96433	2.26748	1.61864	0.684371	0.968852	1.57177
Ptk6	2.59117	0.710315	2.00296	1.20615	0.404736	0.729989	0.66293	1.32729
Cdc20	3.52005	0.437156	1.44216	2.26748	0.0900191	0.775607	0.917865	0.663693
Nlrp1b	0.684535	0.546419	0.480786	0.289553	0.0900191	0.136954	0.204048	0.314433
Gm10155	0.912123	0.00010092	0.00203399	0.000100082	0.194071	0.000125395	0.000132356	0.000892882
Cyp26b1	10.5111	11.9099	1.84273	18.6215	1.12409	1.32302	1.12181	3.24821
Txlnb	0.0489882	0.0547319	0.160329	0.0001	0.0450595	0.0457181	0.0001	0.0001
1810049J17Rik	7.48503	0.00711311	1.98964	1.76343	0.206796	0.00109374	3.22343	0.889659
Top2a	6.2089	1.63906	1.84273	2.02627	0.494655	1.14055	1.07083	0.9431
Ecrg4	0.0001	0.0547319	0.0001	0.0001	0.0001	0.0001	0.0001	0.0350259
Adam12	0.293429	0.764947	0.961473	0.337795	0.134979	0.319427	0.0510869	0.419211
Myoz1	0.0978764	0.0547319	0.0001	0.0001	0.0001	0.0001	0.0510869	0.0350259
Ikzf3	2.15118	1.09274	0.801244	0.241311	0.224898	0.319427	0.306022	0.523989
9930111J21Rik1	3.65618	2.7558	2.39952	1.78193	0.702461	0.313045	0.819493	2.33389
Gm11707	0.977864	0.601051	0.480786	0.337795	0.134979	0.410663	0.204048	0.17473
Prr11	0.635647	0.327892	0.400672	0.144826	0.224898	0.0913362	0.153061	0.139804
Cd74	439.456	92.6561	86.2036	60.2541	58.4022	48.2644	66.6408	62.8665
Arhgef39	0.831199	0.218628	0.400672	0.579005	0.0001	0.136954	0.102074	0.454137
H2-Eb1	116.256	21.5797	16.9844	13.0737	12.8585	13.9592	17.7945	13.9705
Slc2a6	0.977864	0.601051	0.320558	0.241311	0.134979	0.410663	0.102074	0.17473
H2-Ab1	150.039	29.8291	26.7583	20.1653	20.8613	18.2017	23.4541	19.384
Fabp3-ps1	0.0489882	0.0001	0.0001	0.0483421	0.0001	0.0001	0.0510869	0.0001
BC023105	22.782	5.95498	8.65245	4.0042	2.29304	5.93045	3.67116	3.52762
Kif14	0.53787	0.0001	0.0802144	0.241311	0.0450595	0.136954	0.0001	0.139804
Gm13610	0.512558	0.0001	0.0001	0.100175	0.108944	0.00010001	0.110102	0.0001
Scg2	0.0001	0.0001	0.0802144	0.0483421	0.0001	0.0457181	0.0001	0.0001
Gm20633	0.775782	0.372599	0.653457	0.410247	0.203524	0.143391	0.291319	0.327104
Cacnb2	0.586759	0.27326	0.240443	0.144826	0.179938	0.0913362	0.102074	0.104878
Bend4	1.12453	1.202	1.1217	0.771974	0.404736	0.136954	0.458982	0.628767
Irf4	0.928976	0.546419	0.400672	0.241311	0.269857	0.22819	0.0510869	0.209656
Soga1	4.1556	4.53455	4.48651	3.6665	1.6636	0.912462	0.66293	2.54969
Cacna1h	0.0978764	0.109364	0.0802144	0.0483421	0.0001	0.0001	0.0510869	0.0699519
Tbx21	1.90674	0.109364	0.240443	0.289553	0.359776	0.22819	0.255035	0.279508
Slc2a13	0.488982	1.03811	1.1217	0.771974	0.314817	0.501899	0.204048	0.419211
Gm36041	2.83562	6.33741	9.93428	6.17509	2.15816	2.23539	1.52971	4.12136
Il1b	2.15118	0.546419	0.961473	0.289553	0.359776	0.273809	0.509969	0.419211
Denn2b	20.631	24.0928	40.3776	14.3762	6.06964	6.70596	5.71064	18.895
Gm2673	0.00206502	0.675438	0.57477	0.0612942	0.115267	0.000858298	0.0001	0.214656
Ifi206	1.70595	2.34053	0.961473	1.73682	0.449695	0.410663	0.357009	1.11773
Dclk1	0.244541	0.327892	0.240443	0.144826	0.0001	0.0913362	0.204048	0.0699519
Edn3	0.0001	0.0001	0.0001	0.0965842	0.0001	0.0001	0.0001	0.0350259
Gimap3	7.96888	2.29464	2.00296	1.59209	2.02328	0.821226	0.866878	1.22251
Syn2	0.0489882	0.163996	0.160329	0.193068	0.0001	0.0001	0.102074	0.0350259
Myo1f	10.3155	3.16875	4.08593	3.13584	2.1132	1.64235	1.42773	2.54969
Card11	1.85785	0.710315	0.480786	0.482521	0.314817	0.182572	0.306022	0.489063
Mab21l2	0.586758	0.437156	0.881358	0.337795	0.134979	0.0457181	0.204048	0.349359
Gm15611	0.0978764	2.40391	1.44216	0.579005	0.359776	0.182572	0.611943	0.489063
Spag5	0.8312	0.327892	0.160329	0.771974	0.0900191	0.0913362	0.255035	0.279508
Afap1l2	1.76008	2.40391	1.20182	0.723732	0.809372	0.456281	0.153061	0.838323
Gm1966	4.79114	2.89559	3.04445	1.44736	0.809372	1.09493	0.917865	2.06073
Trim30c	0.53787	0.382524	0.560901	0.337795	0.314817	0.0457181	0.153061	0.139804
Efna1	55.2923	30.7578	23.0731	5.78915	12.1842	8.98685	10.4524	12.6782
Gm16731	0.683778	0.720069	0.402974	0.193728	0.199657	0.22819	0.15482	0.244582
Cand2	0.684535	0.327892	0.641015	0.530763	0.359776	0.273809	0.102074	0.349359
Gzmb	2.10229	0.655683	0.160329	0.434279	0.314817	0.273809	0.306022	0.279508
Chrna4	6.99112	4.31602	7.13028	4.5831	3.05735	2.96527	2.85537	3.94673
Chtf18	0.8312	0.437156	0.721129	0.771974	0.179938	0.365045	0.255035	0.17473
Itgb7	7.13778	2.24001	2.88422	1.35088	1.16905	0.729989	1.58069	1.29236
Ipcef1	1.76008	0.27326	0.560901	0.530763	0.224898	0.319427	0.306022	0.279508
Gm10451	0.977864	0.655683	0.240443	0.241311	0.359776	0.136954	0.0510869	0.244582
Slc1a3	1.12453	0.163996	0.320558	0.241311	0.179938	0.182572	0.0510869	0.384285
E130208F15Rik	2.27911	0.00010927	0.000227301	0.000235677	0.000203226	0.00607511	0.851936	0.00185269
Nr4a3	0.244541	0.163996	0.240443	0.144826	0.0900191	0.0001	0.0510869	0.104878
Parm1	0.440094	0.382524	0.641015	0.434279	0.134979	0.22819	0.0001	0.314433
Gm4875	8.6144	2.96129	5.4776	3.28981	0.98921	1.77921	2.80438	2.55336
Gas7	5.3778	6.5013	8.41211	4.19716	2.06824	2.281	1.27477	4.43569
Phospho1	2.40967	5.40076	8.21635	4.66816	0.989924	2.65246	2.58249	2.3589
Gm21982	0.592348	0.376698	0.945883	0.908783	0.508627	0.319664	0.000558524	0.235681
Kif20b	0.8312	0.764947	0.480786	0.67549	0.269857	0.410663	0.102074	0.104878
S1pr4	1.71119	0.546419	0.961473	0.434279	0.269857	0.410663	0.458982	0.349359
Cenpf	1.32008	0.437156	0.560901	1.35088	0.0900191	0.456281	0.255035	0.523989
Vtcn1	1.71119	1.09274	0.641015	1.06143	0.134979	0.638753	0.713917	0.489063
Gm9048	0.402511	0.329293	0.207779	0.856036	0.0001	0.223064	0.370796	0.000100004
Orai2	2.64006	1.202	0.881358	1.20615	0.854331	0.547517	0.357009	0.838322
Rab3b	0.635647	0.710315	0.160329	0.530763	0.0450595	0.182572	0.255035	0.349359
Zc3h12d	4.79114	3.27802	5.44788	2.7499	0.764412	2.32662	1.88662	2.13058
Sec14l5	0.146765	0.0547319	0.160329	0.0965842	0.0450595	0.0457181	0.0510869	0.0699519
Gm11235	0.697829	0.327892	0.0802144	0.144826	0.0450595	0.136954	0.102074	0.104878
Mki67	7.04	3.05949	3.3649	4.19716	0.98921	1.77921	1.63168	2.16551
Depp1	68.2488	80.9099	40.7782	59.531	29.2688	28.1919	31.255	19.8729
Cd4	1.80896	0.437156	1.44216	0.386037	0.404736	0.410663	0.153061	0.454137
Mefv	0.733423	0.491787	0.560901	0.434279	0.224898	0.0001	0.306022	0.314433
Rgcc	0.146765	0.218628	0.0802144	0.193068	0.0900191	0.0001	0.0001	0.104878
Gap43	0.0001	0.0547319	0.0802144	0.0001	0.0001	0.0001	0.0001	0.0001
Prf1	0.53787	0.437156	0.560901	0.241311	0.134979	0.22819	0.102074	0.139804
Ptpro	0.880088	0.546419	0.320558	0.434279	0.404736	0.0913362	0.357009	0.17473
Traf3ip3	1.16785	0.604842	0.652865	0.241311	0.134979	0.375861	0.212032	0.355129
Ccn4	1.36897	1.42053	2.00296	0.771974	0.809372	0.684371	0.407995	0.733545
Pcdhga12	0.934442	0.674742	0.422758	0.605661	0.387423	0.42363	0.276961	0.428586
Kcnj10	3.22672	1.74832	2.2433	1.64033	0.899291	0.95808	0.560956	1.32729
Ptprcap	3.8466	0.562889	0.524957	0.271064	0.31509	0.561631	0.466973	0.37811
Slc15a3	23.5557	10.5802	9.35471	8.16326	5.20525	3.70137	5.66307	6.59234
Pik3cg	2.20007	1.31127	1.52227	1.2544	0.359776	0.501899	0.509969	0.908175
Cd300lb	1.71119	0.983475	0.721129	1.20615	0.494655	0.638753	0.306022	0.454137
Gm17873	0.195653	0.478124	0.42845	0.152513	0.134979	0.0913362	0.109402	0.253588
Pcdhgb4	0.272803	0.514826	0.755483	0.349399	0.35205	0.0890752	0.0001	0.52277
Prkaca-ps1	0.440094	0.327892	0.240443	0.144826	0.134979	0.0001	0.204048	0.244582
Klhl31	0.0978764	0.109364	0.160329	0.193068	0.0001	0.273809	0.0001	0.0001
Spn	4.49782	1.25663	1.1217	1.01318	0.674493	0.821226	0.66293	0.803397
Syne1	22.6353	28.1355	39.4965	29.5725	8.27266	12.1345	8.92282	19.2443
Tnfaip2	55.7327	15.2424	19.7883	8.53896	8.27265	8.66754	10.5544	12.783
Zfp683	0.782311	0.163996	0.320558	0.0965842	0.134979	0.182572	0.0510869	0.209656
Rims4	0.342317	0.382524	0.240443	0.289553	0.0900191	0.0457181	0.0510869	0.279508
Trac	2.39562	0.601051	0.72113	0.434279	0.449695	0.456281	0.407995	0.279508
Gm13855	0.635647	0.491787	1.28193	0.579005	0.0900191	0.136954	0.407995	0.733545
Cd83	3.61783	1.47516	1.6825	1.2544	0.899291	0.95808	0.764904	0.803397
Trbc2	3.86415	0.491787	0.881358	0.144826	0.307006	0.816203	0.478594	0.506122
L1cam	0.293429	0.218628	0.400672	0.193068	0.0900191	0.22819	0.0001	0.139804
Gm37226	0.782311	0.327892	0.560901	0.193068	0.179938	0.273809	0.153061	0.209656
Tns4	1.27119	0.764947	0.801244	0.579005	0.449695	0.456281	0.407995	0.279508
Il2rg	7.96888	3.98823	3.28479	3.42529	2.15816	1.96168	1.32244	2.20043
Nhsl2	1.61341	1.42053	1.76262	0.964942	0.629534	0.456281	0.407995	1.01295
Rfx4	4.49781	5.35403	7.85131	3.42529	1.57368	2.46348	1.98859	3.24822
Gm16072	2.10601	1.3659	1.52227	1.59209	0.674493	0.365481	0.968852	0.628767
Rmi2	0.293429	0.27326	0.400672	0.193068	0.0001	0.136954	0.204048	0.0350259
Gm16001	0.391206	0.437156	0.560901	0.241311	0.179938	0.0001	0.153061	0.244582
Asap2	5.51547	11.9754	19.3974	7.82876	3.08013	3.53799	2.26831	10.5623
Cd28	0.977864	0.27326	0.400672	0.482521	0.449695	0.182572	0.0001	0.209656
Nlrc3	1.46675	0.601051	0.400672	0.482521	0.269857	0.456281	0.255035	0.209656
Ccr2	3.60696	1.09274	0.961473	0.9167	0.809372	0.775607	0.255035	0.954664
Dusp2	1.02675	0.491787	0.160329	0.289553	0.359776	0.136954	0.153061	0.384285
Csf2rb2	5.06298	2.32774	3.33207	2.45158	1.38493	1.27741	0.413108	1.89381
Tubb2a	62.6741	63.5776	142.144	48.6241	17.6459	20.267	25.0985	64.1679
Pcdhb16	0.0489882	0.546419	0.160329	0.530763	0.134979	0.182572	0.0510869	0.279508
BC065403	0.0948814	0.0001	0.0001	0.0001	0.0001	0.0675307	0.0001	0.0476213
Gm28539	0.502928	0.0346251	0.162861	1.00075	0.0443945	0.00618033	0.109739	0.689054
Gm33378	0.146765	0.27326	0.320558	0.530763	0.134979	0.136954	0.102074	0.139804
Rasgrf2	0.53787	0.764947	1.1217	0.820216	0.629534	0.182572	0.102074	0.663693
Slc30a10	55.5448	66.5146	79.5909	30.8339	16.8367	18.2903	17.1722	38.4368
Nckap1l	18.1376	8.24953	10.6553	7.09169	4.63093	3.46707	2.70241	7.47425
Zfp783	0.440094	0.275715	0.400672	0.0965842	0.0900191	0.0913362	0.102074	0.0350259
Tgtp1	52.4899	13.3074	18.1036	9.02939	5.48253	12.2748	8.79117	10.8542
Cenpe	1.07564	0.655683	0.400672	0.868458	0.0900191	0.410663	0.306022	0.419211
Zmiz1os1	0.450542	0.335122	0.489039	0.246317	0.0901578	0.137429	0.279556	0.179426
Cxcr3	3.47116	0.382524	0.560901	0.482521	0.674493	0.319427	0.764904	0.419211
Gm16998	0.245426	0.109364	0.480786	0.144826	0.179938	0.0913362	0.102074	0.139804
Ccl2	0.635647	0.218628	0.560901	0.0965842	0.224898	0.0913362	0.153061	0.17473
Gm45425	0.391206	0.764947	0.480786	0.241311	0.224898	0.182572	0.204048	0.384285
Tex12	0.293429	0.163996	0.240443	0.144826	0.0450595	0.319427	0.0510869	0.104878
Ptpn7	2.54229	0.819579	0.881358	0.193068	0.494655	0.365045	0.560956	0.384285
Gm5940	0.851948	0.505326	0.0138483	0.00119022	0.248748	0.000100669	0.000102521	0.29514
Apobec2	0.0489882	0.0001	0.0802144	0.0483421	0.0450595	0.0457181	0.0001	0.0001
Gm43759	0.244541	0.437156	0.641015	0.434279	0.134979	0.136954	0.204048	0.384285
Ebi3	1.36897	0.655683	0.721129	0.820216	0.719453	0.273809	0.153061	0.454137
Dock11	2.59117	1.85759	1.36204	1.35088	1.12409	0.501899	0.357009	1.18758
Slamf8	3.17783	1.03811	1.04159	0.530763	0.539615	0.319427	0.407995	0.873249
Lck	4.49782	0.928843	1.28193	0.386037	0.764412	0.501899	0.66293	0.558915
Oas3	5.3778	3.44191	2.56376	3.03935	1.8884	1.45988	1.47872	1.60669
Ndrg1	21.8531	34.8553	49.0301	22.7704	12.7686	14.5067	12.4409	20.1174
Nlrp3	1.90674	0.874211	0.641015	0.964942	0.404736	0.593135	0.407995	0.698619
Gm49388	8.03812	3.53754	1.14018	1.55339	1.0666	0.691694	2.76869	0.531269
Cd93	6.01335	9.72459	6.32914	6.31982	3.68678	1.64235	1.47872	4.75003
Gm13613	0.490856	0.382914	0.240831	0.435824	0.0902885	0.137172	0.0512969	0.244797
Shank2	15.4488	19.1213	36.1316	21.0819	7.05874	9.07809	6.93432	15.6469
Gm15583	0.679416	0.000152226	0.0001	0.233295	0.0001	0.37461	0.000117902	0.000100004
Ccnb2	1.51563	0.327892	0.721129	1.2544	0.314817	0.273809	0.458982	0.244582
Mest	3.51144	4.23876	4.68629	1.74052	1.90783	0.885575	1.47513	1.86317
Gpr84	1.42651	0.0944344	0.829221	0.337795	0.387277	0.273808	0.306021	0.384285
Csf3r	2.59117	1.52979	2.56376	1.97803	1.12409	0.684371	0.509969	1.36221
Cd226	1.51563	0.764947	0.400672	0.482521	0.314817	0.365045	0.357009	0.314433
Eml6	1.42706	1.23764	0.96075	1.74094	0.802403	0.361434	0.593202	1.20795
Acvr1c	0.0001	0.0001	0.0802144	0.0001	0.0001	0.0001	0.0001	0.0001
Rpl3l	0.0001	0.0001	0.0802144	0.0001	0.0001	0.0001	0.0001	0.0001
Sgk2	62.2345	56.1076	60.5664	67.7798	17.894	29.1045	29.8275	30.9444
Fut4	0.977864	0.163996	0.480786	0.337795	0.0001	0.0913362	0.204048	0.593841
Gm2395	0.566259	0.714075	1.48025	0.269708	0.000106003	0.00169551	0.312202	0.968202
Sash3	4.44893	1.58443	1.76262	1.49561	0.94425	0.95808	0.866878	1.18758
Fam50b	0.195653	0.109364	0.400672	0.0965842	0.0900191	0.0457181	0.153061	0.139804
Large2	0.880088	0.382524	0.400672	0.530763	0.179938	0.273809	0.102074	0.279507
AI662270	3.61783	1.66426	1.76262	1.30253	0.80837	0.821226	0.96712	1.01295
Tmem26	3.91116	3.11412	2.56376	1.59209	1.12409	1.23179	0.866878	1.95595
Gm43080	0.0978764	0.382524	0.641015	0.530763	0.134979	0.365045	0.102074	0.17473
Gm6316	0.418545	0.402443	0.146422	0.0766621	0.315573	0.0001	0.236035	0.358573
Cacna1e	0.293429	0.109364	0.400672	0.144826	0.0450595	0.136954	0.0510869	0.17473
Pxdn	12.5644	14.9693	15.6224	13.2667	5.70996	5.2918	5.30275	8.13784
Syn1	0.635647	0.764947	0.801244	0.579005	0.224898	0.182572	0.255035	0.419211
Trib3	26.9864	19.9954	9.93428	12.7843	6.60915	9.0781	10.1465	6.07721
Tgtp2	12.3803	5.54081	6.72837	3.74223	3.77355	2.96183	3.18762	3.67361
Ube2d2b	0.53787	0.0547319	0.160329	0.0483421	0.0450595	0.0913362	0.153061	0.104878
Hk3	17.2576	4.75308	5.84845	4.00419	3.05735	3.0109	3.77313	3.84195
Bub1b	2.54229	0.491787	0.801244	1.01318	0.269857	0.501899	0.611943	0.768471
A1bg	612.03	233.169	624.888	98.2211	167.924	138.634	171.418	334.275
Clspn	0.733423	0.382524	0.320558	0.193068	0.179938	0.136954	0.0510869	0.17473
Gdf15	13.2977	25.6226	22.1917	12.0606	12.0043	7.75517	10.9113	11.7003
Ccnb1	0.615168	0.0695144	0.400672	0.719571	0.0450595	0.220536	0.357009	0.222831
Ppp1r16b	4.88892	5.02624	5.44788	3.37705	3.28215	1.5055	1.37675	2.40999
Arntl	3.22672	7.64858	14.4207	1.8333	1.34889	0.821226	1.01984	7.50917
Gpr55	0.684535	0.327892	0.0802144	0.0965842	0.0450595	0.0913362	0.153061	0.17473
Gm38253	0.349111	0.737919	0.515416	0.33022	0.0450595	0.22819	0.102074	0.104878
Hbegf	2.15118	1.09274	1.28193	0.434279	0.629534	0.410663	0.713917	0.454137
Epb41l3	4.40004	3.38728	2.8041	2.21924	2.15816	1.27741	0.458982	1.50192
Ngfr	8.55554	5.19013	8.332	4.53486	2.60775	2.55471	2.95734	4.26106
Itgal	33.1462	14.8054	18.1059	15.4858	11.6896	6.52349	6.42445	12.5734
Phf11b	1.56452	0.833305	0.721129	1.04719	0.798966	0.510683	0.157889	0.367559
Ptges	0.53787	0.27326	0.0001	0.193068	0.0450595	0.0457181	0.204048	0.0350259
C1ql3	0.244541	0.874211	0.961473	0.771974	0.629534	0.0913362	0.153061	0.314433
Gm9949	0.146765	0.0547319	0.160329	0.0965842	0.0900191	0.0457181	0.102074	0.0699519
Ubd	1.12453	0.327892	0.0802144	0.241311	0.134979	0.0457181	0.204048	0.314433
Cldn1	59.1545	51.6277	90.4495	36.9536	16.77	29.0587	22.2304	42.2607
Ntrk3	0.244541	0.327892	0.240443	0.144826	0.134979	0.0913362	0.0001	0.104878
Gm2996	9.40691	6.33741	9.77405	4.0042	2.87751	2.69157	3.05932	4.47062
Gm10642	3.51857	0.969465	2.58731	1.38593	0.866978	0.71447	1.53301	0.70575
Chp2	5.08447	3.55118	3.84559	3.32881	1.93336	1.55111	1.73366	2.47984
Cplx1	0.0001	0.109364	0.0802144	0.0001	0.0001	0.0457181	0.0001	0.0350259
Gm3604	0.146765	0.327892	0.560901	0.289553	0.0900191	0.0913362	0.153061	0.209656
Hmmr	0.928976	0.109364	0.480786	1.30264	0.0900191	0.456281	0.204048	0.17473
Runx1	1.17342	1.52979	1.04159	1.20615	0.584574	0.501899	0.509969	0.698619
Grap2	1.12453	0.874211	0.240443	0.289553	0.179938	0.410663	0.306022	0.314433
Gm38910	0.0978764	0.218628	0.240443	0.144826	0.0900191	0.0457181	0.102074	0.0001
Aspm	0.928976	0.382524	0.480786	0.9167	0.0450595	0.456281	0.204048	0.244582
Zbtb9	5.80062	5.00511	4.75639	4.47094	2.0762	2.20665	0.0395946	3.68859
Bcl2a1a	0.756733	0.256182	0.0802144	0.0483421	0.0450595	0.0694217	0.208026	0.20272
Pimreg	0.635647	0.0547319	0.240443	0.0001	0.0450595	0.0457181	0.255035	0.104878
Tjp3	25.5687	19.1213	32.5264	17.1743	8.45248	10.1729	10.1465	13.4465
Ccdc149	3.17783	3.66044	1.6825	0.9167	0.854331	1.0037	1.12181	1.18758
Tmc3	0.942656	0.546419	1.43577	0.644107	0.415994	0.00223438	0.207905	0.902929
Cysltr2	0.8312	0.327892	0.560901	0.579005	0.179938	0.0457181	0.407995	0.384285
Gpc6	1.17342	1.47516	1.92285	1.35088	0.719453	0.547517	0.357009	0.663693
Ada	2.44451	1.96685	1.04159	1.64033	0.809372	0.365045	0.611943	1.11773
Rps6ka2	2.86595	3.44969	1.51699	2.7869	1.75352	0.776863	0.724264	1.56013
Scd3	5.24946	3.35119	1.82701	3.60117	3.54839	0.482964	0.977722	1.68484
Nin	6.45335	4.31602	5.44788	4.9208	2.42792	2.41786	1.58069	3.28314
Galnt3	0.733423	0.218628	0.0802144	0.482521	0.224898	0.182572	0.153061	0.279508
Scube3	0.244541	0.163996	0.0001	0.193068	0.0900191	0.0457181	0.0510869	0.104878
Sh2d5	0.0001	0.27326	0.0001	0.337795	0.0900191	0.0457181	0.0001	0.139804
Pfkp	4.66808	2.66683	2.89545	1.79786	0.995158	0.883958	1.57239	2.05099
Eps8l2	39.6745	53.3439	75.6824	37.0016	15.8713	28.0413	20.4776	34.6577
Ptpre	2.20007	2.02148	2.00296	2.31572	1.03417	0.95808	1.47872	1.39714
Zbtb7c	1.36897	2.95023	3.12456	0.530763	1.03417	0.456281	0.204048	1.29236
Aldh1l2	0.195653	0.437156	0.175046	0.144826	0.465307	0.0001	0.0510869	0.151046
Pacsin1	0.53787	0.0547319	0.160329	0.0965842	0.0450595	0.182572	0.0001	0.244582
Selplg	8.31109	4.15213	4.16605	3.85947	3.19223	1.87044	1.68267	2.58462
Syt9	0.880088	1.69369	0.961473	0.771974	0.404736	1.0037	0.357009	0.454137
Fabp3	0.0489882	0.0547319	0.0001	0.0001	0.0450595	0.0001	0.0001	0.0001
Tbxas1	4.93781	2.45854	3.44502	2.07451	1.12409	1.68797	0.917865	2.75925
Junb	70.448	45.7817	22.1918	19.3452	23.1093	30.8835	32.1729	16.0311
Med12l	1.91767	2.99529	2.9829	2.2118	0.876531	0.89524	0.54265	1.56422
Plekhg1	3.52005	6.61057	5.60811	5.25849	3.37207	1.55112	1.07083	3.45777
Serpina3f	8.06612	4.42529	5.68822	2.26748	2.83255	2.281	1.64218	2.34014
Cd300ld5	0.741571	0.102937	0.0001	0.475099	0.000125565	0.334633	0.000114355	0.256224
Itgb2	20.8753	9.94311	10.8156	7.91182	6.02468	4.74438	5.04781	6.84559
Gm37784	4.00893	0.874211	1.1217	2.50869	1.03566	0.729989	1.47872	0.804391
Slc14a1	0.635647	0.218628	0.0802144	0.241311	0.179938	0.22819	0.204048	0.0350259
Rinl	4.5467	2.40391	1.92285	1.8333	0.98921	0.95808	1.52971	1.22251
Arrdc3	141.141	80.528	39.0158	49.9788	20.142	65.5536	48.6414	26.5089
Pde9a	20.7287	11.8537	20.5094	12.2536	5.52527	7.20775	7.54617	11.9074
Mthfr	8.40886	18.3018	13.6997	6.03037	4.49605	3.05651	3.87511	7.125
Apobr	4.17725	2.13074	3.3649	1.9621	1.45726	0.684371	1.47872	1.46699
Spdl1	0.684535	0.218628	0.160329	0.386037	0.0900191	0.0913362	0.153061	0.209656
Eps8l1	3.91116	2.95022	3.3649	3.18408	1.57368	1.55112	0.815891	1.43206
Fam78a	3.34227	1.63933	1.6825	1.15791	0.89929	0.821226	0.357009	1.43206
Gm48362	0.269826	0.218628	0.240442	0.3171	0.0900191	0.0457181	0.417259	0.130939
Adgrg3	5.13336	4.42529	3.9257	2.55693	2.06824	1.55112	1.27477	2.8291
Sema4d	3.37339	1.202	1.1217	1.06143	0.719453	0.775608	0.560956	0.873249
Gm4798	1.08319	1.04903	0.961623	0.739012	0.352466	0.543387	0.219639	0.615463
Ccdc88b	8.7022	2.4039	2.00296	2.07451	0.94425	1.59673	1.42773	2.75925
Mkrn3	0.391206	0.218628	0.160329	0.193068	0.0900191	0.0913362	0.255035	0.17473
Was	4.30226	2.5678	2.2433	1.64033	1.34889	0.866844	1.07083	1.50192
Vcan	0.146765	0.0547319	0.0001	0.193068	0.0450595	0.0457181	0.153061	0.104878
Gm43951	1.12605	0.325587	0.979122	0.866913	0.238289	0.0117729	1.33521	0.293488
Gm45837	12.6483	12.109	7.75011	7.11482	4.51042	2.32149	4.71641	6.72572
Gimap8	7.82221	4.37066	4.24616	3.90771	2.78759	2.18977	1.78464	2.93388
Ckap2l	0.8312	0.437156	0.160329	0.964942	0.134979	0.22819	0.306022	0.244582
Cd7	1.6623	0.601051	0.480786	0.530763	0.224898	0.273809	0.611943	0.244582
Tmie	24.2443	12.1699	22.0891	14.7592	8.08642	7.84031	8.36196	11.1402
Adgre1	48.5464	24.1473	27.6395	20.9854	15.6011	8.48508	7.34223	25.7057
Gfra2	3.56894	1.03811	1.28193	0.820216	0.404736	0.593135	0.611943	0.9431
Gm45246	0.541731	0.27326	0.480786	0.241311	0.224898	0.0913362	0.256081	0.139804
Nsl1	1.12453	0.327892	0.400672	0.289553	0.134979	0.182572	0.66293	0.0001
Atp10a	1.17342	0.928843	0.961473	0.771974	0.359776	0.410663	0.66293	0.558915
Gm44014	0.146765	0.491787	0.320558	0.193068	0.0001	0.0913362	0.0510869	0.244582
Igkc	4.93781	3.71507	3.04445	1.35088	1.6636	1.96168	1.68267	1.11773
Csdc2	0.342317	0.27326	0.641015	0.241311	0.134979	0.136954	0.153061	0.209656
Cd300ld3	0.529722	1.64549	0.881358	1.06885	1.00717	0.167366	0.306007	0.512347
Ereg	0.0489882	0.109364	1.04159	0.0965842	0.0001	0.0001	0.0510869	0.349359
Fgl2	15.0088	5.73645	6.48937	4.29365	4.72085	3.10213	3.16129	3.66732
Fblim1	3.47116	1.52979	1.60239	1.49561	1.30393	0.638753	0.815891	1.0828
Tnfrsf11a	1.85785	1.25663	1.28193	1.10967	0.719453	0.547517	0.153061	1.01295
Pcdhga4	0.269764	0.204512	1.19397	0.322117	0.260789	0.175859	0.0983293	0.229047
Mtfr2	0.195653	0.27326	0.0802144	0.241311	0.0900191	0.0457181	0.0510869	0.104878
Tnfrsf26	0.880088	0.819579	0.400672	0.482521	0.359776	0.22819	0.102074	0.384285
9930012K11Rik	0.8312	0.327892	0.641015	0.144826	0.269857	0.136954	0.255035	0.209656
Ptprc	22.342	12.2377	11.3763	7.86355	6.69907	5.24618	4.74189	9.2904
Slamf7	1.85785	0.710315	0.480786	0.434279	0.404736	0.365045	0.459297	0.314433
Il2rb	10.9999	4.47992	4.16605	3.61826	2.96743	2.05291	2.54945	2.47984
Cd180	4.93781	2.51317	2.2433	1.92978	1.48376	1.5055	0.968852	1.78132
Itga6	5.18225	3.44191	5.50729	3.32881	2.51783	2.60033	1.18605	2.92192
Vill	1.71119	0.874211	0.961473	0.723732	0.449695	0.547517	0.407995	0.558915
Lcp2	8.26221	5.02624	5.0473	3.71474	2.78759	2.69157	1.73366	3.21329
Gm232	0.442542	0.385062	0.240443	0.434279	0.181084	0.138734	0.306022	0.175429
Hk2	5.08447	1.69369	1.6825	2.50869	1.21401	1.36864	1.22379	1.60669
Prr36	1.20489	1.14685	1.28193	0.67549	0.449695	0.547517	0.357009	0.747762
Gm14440	0.319196	2.26806	1.42208	0.486117	0.330657	0.774289	0.00104976	0.75879
Kif26a	1.76008	1.31127	2.32342	1.06143	0.764412	0.638753	0.713917	1.11773
Galnt18	2.29785	1.80295	1.76262	0.482521	0.809372	0.456281	0.560956	0.978027
Dagla	1.07564	1.52979	1.36204	1.59209	0.539615	0.410663	0.66293	0.9431
Lrrk2	2.4934	2.07611	2.56376	1.92978	1.30393	1.0037	0.866878	1.32729
Tmem72	0.440094	0.655683	0.0001	0.193068	0.179938	0.0913362	0.204048	0.139804
Dock2	8.06665	4.47992	4.72685	2.7499	3.46198	1.91606	1.12181	3.00373
Gm49024	0.146765	0.109364	0.480786	0.337795	0.179938	0.0913362	0.0001	0.279508
Ncapg2	3.22672	1.69369	2.2433	2.02627	0.764412	1.41426	1.32576	1.46699
Acss1	1.02675	0.382524	0.160329	0.820216	0.179938	0.22819	0.153061	0.244582
Bcl11b	1.36897	0.218628	0.400672	0.144826	0.269857	0.273809	0.204048	0.139804
Rab19	0.928976	0.491787	0.240443	0.0965842	0.314817	0.136954	0.204048	0.0699519
Exoc3l4	1.02281	0.544964	0.473644	0.530763	0.314817	0.410663	0.204048	0.314433
Procr	1.90674	1.202	0.721129	0.627248	0.899291	0.0913362	0.407995	0.838323
Gm43042	1.12453	0.327892	0.160329	0.193068	0.0001	0.136954	0.458982	0.17473
Glipr2	1.90674	0.874211	0.480786	0.386037	0.269857	0.182572	0.357009	0.803396
Ccl5	4.40004	1.31127	0.881358	0.9167	1.21401	0.866844	0.866878	0.628767
Klrb1c	1.22231	0.601051	0.400672	0.627248	0.404736	0.22819	0.255035	0.314433
Gm42944	0.440094	0.437156	0.160329	0.289553	0.0450595	0.319427	0.0510869	0.244582
Wnt5a	2.20007	1.14737	1.84273	0.868458	0.314817	0.912462	0.509969	0.733545
Clec4n	4.05782	1.31127	1.36204	1.20615	1.16905	0.775607	0.764904	1.22251
Skap1	1.17342	0.327892	0.240443	0.193068	0.269857	0.136954	0.204048	0.17473
Siglec1	22.8309	18.4111	23.7941	17.3673	11.6446	7.02529	4.48695	18.6855
Gm43189	0.53787	1.96685	1.36204	0.482521	0.404736	0.593135	0.357009	0.558915
Ncapg	1.05966	0.130283	0.16213	0.196718	0.0001	0.163166	0.348763	0.0761744
Ddn	0.195653	0.109364	0.160329	0.241311	0.0001	0.0001	0.153061	0.139804
Gm44321	0.0489882	0.327892	0.160329	0.434279	0.0001	0.182572	0.102074	0.17473
Tifab	6.11113	2.89559	2.2433	1.88154	1.75352	1.5055	1.47872	1.67655
Kbtbd11	4.07379	1.85759	1.76262	1.10967	1.25897	0.821226	0.764904	1.29236
Gzma	2.24896	0.491787	0.0802144	0.337795	0.404736	0.365045	0.306022	0.558915
Gbp6	55.0447	27.6976	36.3416	14.6844	10.365	20.794	13.5057	19.6483
Pou2af1	0.586758	0.491787	0.320558	0.337795	0.179938	0.273809	0.357009	0.139804
Ighm	10.7066	5.40866	5.60811	3.6665	3.32711	3.51269	4.283	3.91181
Gm8543	0.764293	0.192835	0.782162	0.855122	0.436824	0.158466	0.484431	0.152494
Pycard	2.4934	1.25663	1.52227	0.868458	0.94425	0.547517	0.815891	0.593841
BC055324	0.45451	0.341271	0.727455	0.244921	0.320461	0.0001	0.262136	0.245691
Cyth4	12.4177	6.55593	6.40925	4.77607	3.14727	3.74078	3.77313	3.70225
Ikzf1	7.77332	3.98823	3.76548	2.99111	1.93336	2.05291	1.22379	3.31806
Gm7855	0.497714	0.1139	0.246157	0.144826	0.0001	0.0475818	0.102074	0.17756
Wfdc18	0.195653	0.0001	0.0001	0.0001	0.0900191	0.0001	0.0001	0.0001
Bank1	3.3245	1.80295	2.88422	2.65342	1.52872	0.866844	0.866878	1.95595
Wnt2	5.91557	3.38728	3.04445	3.52177	2.338	1.23179	1.73366	2.27029
Lgr5	10.9511	6.93835	10.3349	9.55203	4.85573	6.38663	5.35373	5.76288
Atp1a3	0.488982	0.437156	0.801244	0.337795	0.0900191	0.319427	0.611943	0.279508
Ptger4	1.46675	0.382524	0.721129	0.434279	0.359776	0.365045	0.255035	0.349359
Slc34a2	0.733423	0.983475	1.92285	0.193068	0.449695	0.410663	0.407995	0.733545
Cd3g	1.95563	0.655683	0.240443	0.241311	0.449695	0.136954	0.407995	0.489063
Plekho2	14.471	8.85049	8.01154	5.69267	5.39525	3.64955	2.90635	5.44855
Nuf2	0.8312	0.218628	0.400672	0.337795	0.179938	0.273809	0.0510869	0.279508
Syk	14.2754	9.01438	5.68822	5.78915	5.57508	3.51269	3.72214	5.51841
Batf3	2.93339	0.655683	1.1217	0.482521	0.539615	0.456281	0.968852	0.523989
Gm10575	0.593267	0.38393	0.56296	0.19434	0.27515	0.278291	0.280782	0.268543
Elf4	5.76891	4.04286	3.28479	2.50869	2.20312	1.96168	0.917865	2.54969
Gm31834	0.736127	0.819579	0.320558	0.195743	0.0907475	0.365045	0.255035	0.385946
Slc38a1	4.30226	1.52979	1.76262	2.41221	0.98921	0.684371	0.764904	2.0258
Fam167a	3.27561	1.91222	1.6825	1.73682	1.25897	0.593135	0.306022	1.64162
Kif21b	7.57776	3.44191	3.44502	3.57002	1.6636	1.7792	2.3455	3.00373
Camk1d	147.936	170.014	204.612	165.856	78.6342	82.4777	58.4311	124.512
Nos1ap	3.25029	1.23898	2.32342	2.89463	1.16905	0.821226	0.917865	1.85117
Fam83d	0.391206	0.27326	0.320558	0.482521	0.134979	0.273809	0.153061	0.139804
Gbp10	79.4164	33.5824	42.9251	14.2679	13.6392	31.1625	24.9245	19.9611
Dlec1	0.342892	0.218628	0.481323	0.38812	0.0450595	0.183278	0.408693	0.104878
Gdf6	0.977864	0.382524	1.04159	0.337795	0.269857	0.456281	0.255035	0.384285
Ccdc158	0.8312	0.491787	0.320558	0.579005	0.314817	0.365045	0.204048	0.279508
Ptn	0.0489882	0.0547319	0.0802144	0.0001	0.134979	0.0457181	0.0001	0.0350259
Septin3	0.53787	0.163996	0.320558	0.337795	0.224898	0.0457181	0.255035	0.209656
Ighg2b	0.391206	0.27326	0.0802144	0.0483421	0.0450595	0.0457181	0.153061	0.17473
Atp2b4	5.67114	8.24952	5.52799	6.80224	3.37206	3.01089	2.70241	4.50555
Peg10	0.293429	0.601051	0.560901	0.193068	0.134979	0.273809	0.153061	0.17473
Xlr4b	0.169917	0.0001	0.0001	0.306382	0.134979	0.0904056	0.102074	0.000100068
Arl11	0.586758	0.27326	0.400672	0.241311	0.179938	0.0913362	0.153061	0.384285
Amz1	1.43791	1.00207	0.74166	1.00271	0.742747	0.467204	0.410887	0.433401
Trpv2	3.66672	1.63906	2.00296	1.64033	0.899291	0.866844	1.1728	1.25743
Plcg2	5.23114	3.66044	2.64387	2.50869	2.02328	0.95808	1.42773	1.8861
Ptpn22	1.90674	1.42053	1.44216	1.39912	0.764412	0.410663	0.764904	0.803397
H2-DMb1	8.44963	3.48288	3.4297	2.87905	2.41074	2.41786	2.33734	1.93727
Kif1a	0.880088	0.546419	0.400672	0.67549	0.224898	0.365045	0.306022	0.628767
Meox1	0.440094	0.218628	0.240443	0.0965842	0.0001	0.182572	0.102074	0.209656
Bbc3	24.0531	6.28277	10.8155	6.36806	6.42932	5.47427	5.96557	5.7978
Prune2	0.635647	0.764947	0.801244	0.723732	0.134979	0.365045	0.255035	0.908174
Ntrk2	6.84444	2.84096	9.37348	2.21924	2.38296	1.91606	1.83563	3.9118
Septin11	14.7155	18.5203	19.6281	14.4245	7.82306	7.75518	6.57741	9.11577
Tlr1	2.22503	1.14737	1.49127	0.504633	0.674493	0.593135	0.461139	0.794875
Coro1a	21.6576	4.86234	4.4865	3.76299	3.14727	3.92326	4.283	3.70225
Adcy1	0.293429	1.52979	0.721129	0.579005	0.134979	0.182572	0.102074	0.9431
Cd80	0.635647	0.218628	0.400672	0.337795	0.179938	0.136954	0.204048	0.384285
Ppfia4	4.93781	1.63906	0.641015	1.15791	0.764412	0.821226	1.01984	1.18758
Slc43a2	26.0961	17.0425	16.7071	19.2398	11.5507	6.97967	7.48664	12.9886
Gm44509	0.635647	0.764947	0.480786	0.434279	0.0900191	0.410663	0.204048	0.279508
Rac2	21.2176	7.7032	7.37062	5.74091	4.94565	3.96887	3.72215	6.63603
A830035O19Rik	1.68261	0.363528	1.48122	0.821873	0.65728	0.233068	0.431282	0.479959
Kif18b	0.684535	0.0547319	0.0802144	0.386037	0.0001	0.0913362	0.153061	0.17473
Ptprt	0.391206	0.327892	0.881358	0.386037	0.269857	0.182572	0.0001	0.628767
Btbd11	4.30226	1.52979	1.52227	1.2544	1.16905	0.593135	0.764904	1.71147
Abcc1	4.59559	2.95023	2.08307	1.39912	1.57368	1.23179	0.815891	1.92103
Zfp827	0.195653	0.27326	0.240443	0.193068	0.0001	0.0913362	0.153061	0.209656
Elmo1	2.39562	3.16875	2.16319	2.171	0.94425	1.41426	0.560956	1.85117
Inpp5d	8.79998	5.73645	5.12742	6.36806	3.46198	1.77921	2.39649	4.7151
Sema4c	6.59053	3.49654	3.60525	3.51326	2.65271	1.27741	1.81289	2.91218
Map4k4	13.8843	14.9692	13.6195	9.74501	7.19362	4.88124	4.58892	9.36026
Fam131c	1.76008	0.983475	2.32342	1.06143	0.809372	0.729989	0.713917	0.558915
Pram1	0.822961	0.960033	0.0649161	0.160595	0.479711	0.432581	0.0959695	0.658167
G6pdx	10.5514	6.80203	6.16891	5.03607	4.89977	3.55831	2.24352	5.12184
Gm44423	0.977864	0.983475	0.641015	0.820216	0.179938	0.365045	0.204048	0.558915
Cd44	19.8976	11.2543	10.0945	6.99521	5.93476	5.10932	3.77313	8.69666
Serpina3g	25.5686	8.52265	8.8928	4.6144	6.42696	4.79	4.98525	6.07721
Hacd4	5.76209	2.81675	4.02581	2.81178	1.83068	1.82329	1.59033	3.11567
Uhrf1	1.80896	0.655683	1.20182	0.868458	0.719453	0.319427	0.596498	0.371762
Calhm6	5.32891	0.764947	0.881358	1.15791	0.629534	1.18617	1.83563	0.698619
Pnpla3	3.08006	2.07611	1.52227	1.01318	0.94425	1.04932	1.1728	0.873249
Nt5e	66.9282	62.9908	83.8798	51.2816	24.4132	30.473	27.0232	47.0803
Ninl	0.587091	0.874211	1.04159	0.771974	0.134979	0.410663	0.407995	0.489063
Loxl2	5.77324	6.61057	4.32628	4.77413	3.05735	1.96168	2.49846	3.55828
Coq8a	441.865	304.383	514.826	226.755	156.05	144.689	189.892	278.161
Pcdhga6	0.359272	0.714753	0.298458	0.346723	0.260481	0.175654	0.294442	0.194456
Tpx2	2.24896	0.327892	0.400672	1.39912	0.359776	0.638753	0.611943	0.349359
Gm6705	0.739933	0.382524	0.721129	0.680064	0.364108	0.275681	0.204048	0.314433
Samsn1	0.53787	0.437156	0.881358	0.241311	0.494655	0.22819	0.102074	0.279508
Zfp773	0.977864	0.327892	0.961473	0.386037	0.314817	0.456281	0.306022	0.279508
Khnyn	70.8934	46.0923	47.0465	27.5393	24.5141	21.157	23.0196	33.3617
6430548M08Rik	11.2933	12.7294	8.8928	7.18818	6.69907	2.73719	2.95734	6.77573
Sh3pxd2a	57.7371	32.1783	67.3761	48.5318	16.6351	19.2965	16.8258	43.2733
Adnp	28.6445	12.3599	17.3301	22.32	9.6295	9.17397	7.32047	12.8968
Plxna4os1	0.53787	0.218628	0.240443	0.144826	0.0900191	0.182572	0.0510869	0.244582
Gm19461	0.328771	0.292461	0.560901	0.337795	0.102307	0.22819	0.0001	0.41528
Kif24	1.27119	0.531818	1.28193	1.10967	0.179938	0.456281	0.764904	0.628767
Rcan3	2.64006	2.78633	2.40353	2.7499	2.06824	1.27741	1.07083	1.64162
Slc2a3	0.782311	0.655683	0.641015	0.579005	0.179938	0.22819	0.357009	0.419211
Klrk1	3.3245	1.80295	1.52227	1.01318	1.21401	0.912462	0.764904	1.15266
Itpkb	16.9154	14.259	14.3406	13.8938	9.26177	4.47067	5.4557	8.83636
Dpysl3	2.4934	1.96685	2.00296	1.35088	1.07913	0.821226	1.22379	1.18758
Gm48899	0.000100197	0.000100144	0.687079	0.106954	0.0370007	0.000515478	0.345504	0.000114124
Fgr	5.23114	2.24001	3.20467	2.79814	1.25897	1.14055	1.47872	2.34014
Csnk2a1-ps	0.342317	0.491787	0.320558	0.530763	0.449695	0.182572	0.102074	0.104878
Lrrc18	0.635647	0.109364	0.0001	0.144826	0.0900191	0.136954	0.153061	0.0699519
Col4a2	28.5019	28.9004	28.3606	21.8538	13.2182	11.2678	11.1662	17.498
Rgs2	10.0711	3.55118	3.28479	2.89463	2.51783	2.281	2.3455	3.07358
Gm5431	2.00141	1.6339	1.77518	2.18814	0.725556	0.866844	0.514369	1.6569
Chl1	0.0978764	0.0001	0.240443	0.144826	0.0001	0.0457181	0.0001	0.104878
Itga8	5.01067	7.31554	7.28528	6.78294	2.65271	3.32447	2.7008	4.38927
Adgre4	12.711	9.2329	10.9758	8.29774	7.5533	3.51269	3.05932	7.15992
Ccdc114	0.586758	0.163996	0.400672	0.0965842	0.0450595	0.182572	0.102074	0.17473
Cd209b	0.440094	0.218628	0.400672	0.434279	0.179938	0.0001	0.102074	0.489063
Mfsd4b5	0.368327	0.28911	0.965497	0.426994	0.146335	0.294757	0.163003	0.526003
Zdhhc23	1.36897	0.983475	0.560901	0.530763	0.539615	0.319427	0.407995	0.593841
Ggta1	3.86227	3.55118	3.12456	2.50869	1.70856	1.5055	1.1728	2.23536
Cerk	6.74668	6.39203	4.56662	5.74091	3.10231	2.14415	1.98859	4.08643
Tnfrsf13b	1.12453	0.109364	0.480786	0.144826	0.359776	0.182572	0.204048	0.104878
Ms4a1	0.880088	0.382524	0.400672	0.0483421	0.179938	0.273809	0.102074	0.314433
Sult2a1	4.83975	2.06763	2.90568	34.1496	3.40645	3.82065	7.13044	8.37823
Cpne8	2.0534	1.202	1.36204	1.59209	0.809372	0.729989	0.713917	1.22251
Cnr2	4.49782	5.24477	3.9257	4.14892	3.46199	2.0073	0.968852	3.03866
Batf	0.8312	0.218628	0.0802144	0.289553	0.179938	0.182572	0.255035	0.209656
Pdgfc	5.72002	6.28277	6.32913	3.13584	2.74263	1.96168	1.88662	4.12136
Gm5597	0.547902	1.15665	1.40834	1.6853	0.282878	1.00022	0.498092	0.15685
Fhl3	0.684535	0.655683	0.560901	0.482521	0.359776	0.273809	0.153061	0.314433
Nwd2	0.195653	0.0547319	0.560901	0.0965842	0.0450595	0.410663	0.153061	0.0699519
Slc9a9	6.06224	6.00961	4.24616	5.64443	3.37207	1.91606	1.63168	3.94673
Dram1	2.4934	0.983475	0.801244	0.67549	0.719453	0.501899	0.713917	0.698619
Myo1g	5.23114	2.24001	1.84273	1.39912	0.719453	1.18617	1.42773	1.67655
Lat	2.44451	0.27326	0.320558	0.530763	0.269857	0.22819	0.66293	0.384285
Stk36	0.977864	1.09274	1.04159	1.68857	0.494655	0.684371	0.509969	0.698619
Sdc3	155.22	103.965	106.472	96.2431	74.4981	42.2424	36.8636	78.9677
Vldlr	11.3422	8.68658	13.2991	15.8718	7.46339	5.47427	4.13004	7.61395
Tlr6	1.24623	0.601051	0.912366	0.70162	0.404736	0.365045	0.558799	0.322956
Vav1	9.92439	3.66044	3.3649	4.0042	3.28215	2.05291	1.58069	3.21328
F8	13.3955	27.5891	22.6725	24.4105	15.646	5.06371	5.20076	15.9613
Pkdrej	0.53787	0.764947	0.400672	0.434279	0.134979	0.182572	0.255035	0.139804
Gm6047	0.97228	1.39347	0.721129	0.893025	0.698584	0.547517	0.204048	0.593841
Marco	30.4575	5.08087	14.5809	4.77607	3.68678	3.46707	4.74188	12.5036
P2ry4	9.43552	7.15688	18.106	11.2405	4.36118	5.83922	3.36524	9.77936
Cgn	29.3022	24.248	38.7293	28.8813	10.7066	15.8027	16.6341	20.921
Cd274	6.04463	1.58443	2.88053	1.3965	1.39385	2.05291	1.32417	1.60608
Fgd5	9.33776	9.39679	8.49222	7.71884	5.30532	2.41786	2.49846	6.84558
St8sia4	1.6623	0.655683	0.801244	0.530763	0.674493	0.456281	0.204048	0.558915
Gm49342	0.497834	5.19957	5.85681	17.0227	9.10974	0.826814	0.0013979	5.59738
Gm9895	0.586758	0.27326	0.400672	0.820216	0.179938	0.22819	0.204048	0.314433
A530001N23Rik	0.0978764	0.218628	0.801244	0.0483421	0.0001	0.0457181	0.153061	0.384285
Gm32017	0.0978764	0.0001	0.0802144	0.0001	0.0001	0.0457181	0.0510869	0.0350259
Myo15b	0.684535	0.27326	1.04159	0.482521	0.359776	0.593135	0.357009	0.314433
Plxnc1	27.4753	35.5109	28.2004	26.9674	18.9281	12.4082	8.76985	20.816
Ube2u	1.95563	1.58443	3.84559	1.39912	0.854332	1.0037	0.866878	1.7464
Zfp965	0.61983	0.935049	1.5626	0.512288	0.0433835	1.30522	0.00817069	0.350444
Mtmr11	3.02326	1.7048	1.57971	1.41316	1.47713	1.33769	1.05014	1.17848
Gab2	6.06224	4.37066	2.96433	4.39013	3.01239	1.55111	1.1728	2.75925
P2ry10b	0.342317	0.437156	0.641015	0.482521	0.314817	0.365045	0.153061	0.384285
Stox2	1.02675	1.47516	1.52227	2.02627	0.98921	0.593135	0.407995	0.908174
Hip1	11.1955	10.4348	11.2161	8.78017	6.38435	4.10573	2.60043	7.22977
Gm6166	2.68124	5.4431	1.4235	0.744	2.35743	2.40314	1.29523	0.966502
Ptger3	0.195653	0.27326	0.0802144	0.241311	0.0900191	0.0457181	0.102074	0.209656
Mecom	0.928976	1.03811	1.44216	0.434279	0.584574	0.547517	0.255035	0.279508
Entpd1	8.94664	9.2329	7.61097	6.99521	5.97972	3.10213	2.39649	5.41362
E130317F20Rik	0.587222	0.492007	0.560901	0.386037	0.269857	0.365045	0.306194	0.10496
Ltb	3.12894	1.202	1.1217	0.723732	0.719453	1.04932	0.917865	0.558915
C3ar1	4.79114	2.95022	3.44502	3.57002	2.15816	1.41426	0.815891	2.54969
Tesc	0.391206	0.109364	0.0802144	0.193068	0.134979	0.0913362	0.0001	0.139804
Gm14328	3.07207	3.12396	0.988549	0.478176	1.34448	1.64695	1.39729	0.698619
Tlr8	2.15118	2.18538	1.36204	2.171	1.03417	0.912462	0.255035	2.13058
Gbp5	4.30226	2.24001	2.08307	2.07451	1.52872	1.41426	1.07083	1.78132
Cysltr1	1.41786	0.601051	0.721129	0.627248	0.539615	0.593135	0.204048	0.523989
Apaf1	5.03559	3.7697	3.9257	3.57001	2.42792	1.82482	1.78464	3.00373
Rasgrp1	5.23114	2.40391	2.16319	0.723732	1.39385	1.09493	0.917865	1.92103
Grk5	5.52447	7.04762	12.445	3.6665	3.19223	2.82842	1.88662	6.41973
Fbn1	4.0912	3.66044	3.60525	3.61184	1.93336	2.09853	1.78464	2.30521
Themis2	15.3021	7.43004	5.20753	5.69267	5.08053	4.60753	3.97708	4.99451
Prkar1b	1.02675	0.710315	0.320558	0.530763	0.179938	0.319427	0.611943	0.314433
Prom1	6.11113	3.7697	5.76834	6.754	3.7767	2.64595	3.00833	3.28314
Nbea	1.07564	1.47516	1.36204	1.06143	0.719453	0.319427	0.357009	1.0828
Gm5403	0.733423	0.382524	0.320558	0.193068	0.224898	0.22819	0.306022	0.17473
Slc11a1	15.5954	9.77922	10.6553	8.68368	6.92387	4.19696	3.46721	7.68381
Lrfn3	6.74667	7.43004	8.41211	3.47353	3.05735	1.87044	2.75339	4.81988
Il18rap	0.782311	0.382524	0.0802144	0.144826	0.224898	0.182572	0.0510869	0.139804
Csf1r	134.031	72.8391	79.9267	72.3989	56.221	31.2474	34.7466	65.0287
Otulinl	3.96004	1.58443	2.08307	1.78506	0.98921	0.95808	1.22379	1.53684
Rasal3	3.00519	1.3659	1.1217	0.640144	0.584574	0.769074	1.07083	0.739508
Snx20	3.56894	0.983475	0.961473	0.67549	0.764412	0.729989	0.611943	0.908174
Arhgap30	11.0977	3.87897	5.52799	4.63134	3.73174	2.60033	2.70241	4.36585
Rwdd2a	0.293429	0.163996	0.240443	0.193068	0.179938	0.0457181	0.0001	0.0699519
Stk32c	0.733423	0.27326	0.240443	0.144826	0.269857	0.22819	0.153061	0.17473
Plek	6.28116	2.78633	3.3649	2.94287	2.17608	2.46348	1.42773	2.06864
Rab8b	8.84887	5.90035	4.88708	5.01728	3.46198	2.7828	2.60043	3.80703
Aqp8	201.46	110.357	135.232	58.7107	68.2038	84.9857	84.0775	65.4174
Cdca2	0.733423	0.491787	0.400672	0.723732	0.314817	0.319427	0.255035	0.279508
Abcg3	4.93781	2.78633	4.16605	2.60517	2.42792	1.04932	0.968852	2.86403
Tlr7	2.15118	4.0975	2.72399	3.6665	2.20312	1.23179	0.815891	2.61954
Creld2	47.9105	99.9766	24.6753	23.5905	22.6597	20.6195	28.7567	21.1652
Pcdhgb2	0.784387	1.26322	3.15989	1.75265	1.67323	0.623424	0.298703	1.18152
Plxna2	26.3509	30.8671	54.8786	39.6069	16.6351	19.2965	15.4491	29.8968
Hecw2	2.29785	7.32078	4.64673	3.3288	3.23719	0.95808	1.47872	3.07358
Gm4070	22.8039	11.3187	14.1714	14.5715	7.02969	10.4046	6.41189	9.64852
Mrnip	3.89628	2.08218	1.70908	1.25268	0.607413	2.14393	0.908761	1.0848
Gm20507	0.0737714	0.371692	0.752289	0.667116	0.0197805	0.0282613	0.276546	0.00687515
Prkcb	4.35115	2.02148	2.2433	2.50869	1.25897	1.45988	1.32576	1.67655
Kcnb1	3.22672	5.35403	3.04445	5.21025	2.20312	1.55112	1.12181	3.00373
Trip13	1.02675	0.601051	0.480786	0.67549	0.224898	0.456281	0.509969	0.279508
Arhgap9	9.04442	2.40391	2.2433	2.02627	1.43881	2.0073	2.09056	2.44492
Cybb	34.1241	22.8909	20.5094	20.6477	15.1065	9.94484	6.88334	19.7682
Fabp7	4.64448	1.91222	1.36204	1.35088	1.21401	1.36864	1.42773	1.36221
Pygb	10.7555	5.2994	6.40925	6.27158	4.31622	3.14775	2.3455	5.34377
Tubb2b	0.324743	0.366808	0.298723	0.245286	0.113323	0.170057	0.271137	0.144811
Gm12185	0.493089	0.273261	0.164049	0.208306	0.320596	0.0001	0.207383	0.0714955
Carns1	2.20007	1.89711	2.88422	1.2544	0.94425	1.27741	1.16554	0.96915
Dtl	1.02675	0.27326	0.801244	0.482521	0.0450595	0.456281	0.306022	0.314433
Diaph3	0.880088	0.764947	0.400672	0.482521	0.359776	0.273809	0.204048	0.209656
Gm9754	0.0643606	0.0001	0.092813	0.172235	0.0001	0.0611123	0.148227	0.0411031
Il21r	1.41786	0.382524	0.160329	0.482521	0.179938	0.182572	0.306022	0.349359
Adamdec1	4.25337	2.40391	2.00296	1.68857	1.84344	1.23179	0.764904	1.71147
Cd5l	289.174	118.224	121.934	100.681	97.6522	63.911	68.7305	106.245
Clpx	106.186	180.994	201.17	75.355	51.8829	51.9139	60.1133	114.975
Cdkn2b	0.53787	0.491787	0.0802144	0.0965842	0.134979	0.22819	0.204048	0.139804
Mastl	0.733423	0.601051	0.801244	1.54385	0.584574	0.501899	0.458982	0.593841
Armcx4	2.54229	1.91222	2.88422	1.35088	1.48376	0.821226	1.37675	1.53684
Phf11a	0.627338	0.27326	0.0001	0.207301	0.254254	0.0913362	0.156185	0.104878
1700048O20Rik	1.58418	1.19641	0.121064	0.193068	1.10124	0.342679	0.509645	0.384285
Zfp9	0.733423	7.81247	2.08307	1.10967	1.70856	1.04932	0.866878	1.67655
Rnf125	34.3482	38.8434	54.1574	30.5374	22.4799	18.2017	11.8291	32.0621
Gm43302	9.67426	7.00513	6.77648	2.55004	3.40964	3.37841	5.91434	1.80928
Hspg2	23.9064	26.3327	19.4679	23.9764	10.6106	12.1345	11.0643	13.4815
Coro2a	4.35881	1.63906	1.28193	1.97803	1.01445	1.09493	0.764904	1.43206
Sla	6.94223	3.98823	4.24616	4.48662	3.73174	1.27741	1.63168	3.42284
Ackr2	2.59117	4.80771	3.20468	1.35088	2.1132	1.36864	0.866878	2.37506
Tenm4	0.488982	0.218628	0.160329	0.386037	0.179938	0.0913362	0.102074	0.349359
Cdh5	32.2663	40.3731	35.3305	35.3616	24.7728	12.8188	10.4014	26.928
Garnl3	0.293429	0.382524	0.560901	0.0001	0.0900191	0.182572	0.204048	0.104878
Gbp4	7.88579	4.01079	3.76548	2.26748	2.35246	2.41786	1.58976	2.98159
Ccr5	13.8952	6.55593	5.92856	5.4997	4.67589	5.33742	3.26326	4.73846
Ephb2	0.586758	0.163996	0.400672	0.144826	0.269857	0.319427	0.0510869	0.139804
Fabp5	50.6134	63.4383	23.2249	8.95721	19.5874	40.9754	24.6878	17.3349
Cd48	4.00893	1.85759	1.76262	1.8333	1.25897	1.09493	0.815891	1.39714
Exoc3l2	13.8354	9.50605	8.49223	7.71883	5.75492	4.15134	4.33399	6.53124
Kcnj15	0.391206	0.437156	1.1217	0.579005	0.629385	0.0457181	0.0001	0.628767
Ripk3	2.34673	1.58443	1.1217	0.964942	0.899291	0.593135	0.458982	0.908174
Fpr2	2.4934	0.601051	1.44216	0.579005	0.494655	0.684371	0.407995	0.838323
Gm8066	0.586758	0.437156	0.240443	0.627248	0.449695	0.273809	0.153061	0.279508
Zfp968-ps	0.000100049	0.213178	0.137321	0.282094	0.25649	0.197607	0.120457	0.220267
Gm9030	0.205592	0.362006	0.0546855	0.536463	0.00448903	0.306053	0.121528	0.280018
Pmel	0.586758	0.27326	0.881358	0.193068	0.179938	0.0913362	0.204048	0.523989
Zeb2os	1.0955	0.218628	0.412394	0.397036	0.186801	0.456281	0.585344	0.178397
Nectin4	0.8312	0.437156	0.0802144	0.434279	0.314817	0.0913362	0.204048	0.244582
Gm12315	0.928976	0.0547319	0.160329	0.241311	0.224898	0.136954	0.204048	0.17473
Adcy7	7.33333	4.75308	3.52513	3.71474	2.1132	2.41786	1.37675	3.59747
Capg	6.01335	1.74832	0.961473	1.54385	0.584574	1.0037	2.03958	1.53684
Hapln4	18.9687	16.1165	19.2276	14.328	8.09282	8.02888	7.44419	11.2812
Cyp4f18	0.880088	0.491787	0.480786	0.337795	0.314817	0.319427	0.255035	0.384285
4930565N06Rik	0.391206	0.819579	0.801244	0.771974	0.0450595	0.319427	0.255035	0.314433
Srgap1	0.928976	1.47516	0.480786	1.2544	0.629534	0.593135	0.255035	0.768471
Bin2	4.49782	2.5678	1.92285	3.90771	1.57368	1.27741	1.37675	2.23536
Gm32717	0.726196	0.534412	0.302942	0.334362	0.417722	0.259299	0.207643	0.201816
Ctla2b	5.22205	1.86817	2.31502	2.15571	2.0402	1.47279	0.749439	1.96804
Gm45412	0.699261	0.293965	0.349532	0.484908	0.148974	0.0968923	0.500774	0.151055
9930111J21Rik2	3.0937	6.64625	6.32059	6.35155	3.20312	3.38222	1.1648	4.28696
Pik3cd	11.5377	5.79109	5.12742	4.43838	2.69767	2.60033	3.5182	4.88973
Zfp558	0.342317	0.27326	0.641015	0.482521	0.359776	0.182572	0.0001	0.279508
Ifi209	3.51447	2.29464	3.12013	2.06982	1.52796	2.00117	0.968852	1.81249
Tlr2	6.84445	2.62243	2.2433	1.54385	1.8884	1.73359	1.1728	2.20043
Il22ra1	3.81338	3.44191	3.52513	3.32881	2.29304	1.55111	0.66293	2.79418
Flt4	31.973	38.7341	30.9242	31.5987	23.2442	12.0433	10.5034	22.3527
Dysf	6.94222	5.79109	5.12742	4.05244	3.37207	1.96168	2.90635	3.45777
4931440P22Rik	0.692199	0.331829	0.721129	0.29195	0.184745	0.230231	0.310331	0.283946
Lmntd2	0.684535	0.983475	0.721129	0.530763	0.179938	0.273809	0.611943	0.419211
Hdac9	1.71119	1.3659	1.6825	1.49561	0.809372	0.638753	0.764904	1.39714
Pabpc4l	0.293429	0.546419	0.801244	0.193068	0.134979	0.182572	0.0001	0.593841
Cxcl9	37.7907	15.9526	16.1031	10.2274	10.071	11.1765	7.49518	10.2334
Fchsd1	2.24896	1.09274	0.881358	0.627248	0.584574	0.516343	1.01099	1.01295
Gm19945	0.984729	0.00432833	0.0001	0.0001	0.000100185	0.000100383	0.50221	0.000120573
Irs2	29.0886	34.0904	24.9958	6.46454	14.7918	11.5871	9.17775	19.0697
Slc7a8	7.82221	5.40866	6.88994	6.51279	4.31622	2.82842	2.19254	5.41362
Mirt1	0.293429	0.163996	0.160329	0.193068	0.0450595	0.0913362	0.0510869	0.139804
Klk8	0.684535	0.382524	0.0802144	0.386037	0.0900191	0.182572	0.0510869	0.314433
Ikzf2	0.53787	0.27326	0.240443	0.530763	0.269857	0.273809	0.306022	0.209656
Gbp9	11.3723	7.02506	6.40925	5.30673	3.01239	4.19696	3.05932	5.30884
Lhfpl2	10.4133	9.28754	7.77119	6.27157	5.48516	3.7864	2.54945	5.62318
Prr22	0.293429	0.218628	0.240443	0.289553	0.0900191	0.22819	0.102074	0.104878
Kif22	1.56452	0.710315	0.641015	0.9167	0.314817	0.319427	0.764904	0.593841
Csad	82.6209	83.5323	74.1864	43.5144	34.1694	33.9399	36.2518	44.6704
Abr	10.3644	7.26615	6.72971	6.31982	4.2263	3.14775	3.31425	5.93751
Nes	5.23114	2.7317	2.16319	1.49561	1.61864	1.87044	1.68267	1.04788
1110013H19Rik	0.244541	0.655683	0.400672	0.0965842	0.224898	0.182572	0.306022	0.139804
Ticam2	0.873529	0.354612	0.480764	0.578994	0.494273	0.119071	0.272421	0.501196
Gm4767	1.06696	1.22955	1.35286	0.829691	0.717856	0.640233	0.587451	0.943393
Neurl3	15.0577	4.91697	6.00868	5.59619	3.7767	4.2882	4.23202	4.92466
Lrp5	125.543	113.852	122.976	106.906	54.1318	60.5352	59.0942	80.19
Olfr1396	0.195653	0.218628	0.721129	0.289553	0.134979	0.136954	0.255035	0.279508
Atp7a	4.49782	6.28277	5.84845	3.6665	2.92247	1.45988	1.58069	4.33092
Zfp521	0.635647	0.327892	0.480786	0.820216	0.539614	0.0913362	0.255035	0.454137
Fgf9	0.195653	0.0547319	0.400672	0.0965842	0.179938	0.0457181	0.204048	0.0699519
Golph3l	9.53331	17.2091	8.332	5.93388	6.74404	6.20416	2.85537	5.76288
E2f2	2.93339	0.491787	1.36204	1.35088	0.94425	1.04932	0.611943	0.523989
Arhgap31	8.7022	14.2044	9.4536	9.26259	7.32851	3.69517	2.65142	7.82351
Prkcq	2.4934	2.02148	1.6825	1.20615	1.43881	0.593135	0.560956	1.22251
Chst11	0.928976	0.27326	0.0802144	0.289553	0.134979	0.410663	0.0510869	0.244582
Gm10356	0.461415	0.15102	0.123856	0.645194	0.171954	0.0619874	0.296023	0.267319
Myo9a	10.2666	8.79585	7.93142	8.92489	5.35029	3.92326	3.05932	6.3217
Cd300e	4.20449	2.29464	3.52513	2.26748	1.93336	0.912462	0.66293	2.54969
Gm6565	4.237	1.50607	2.89377	2.19354	0.0517955	1.81905	2.9364	0.950186
Gng2	3.86227	1.80295	2.64387	1.92979	1.16905	1.32302	1.12181	1.81625
Arnt2	0.146765	0.0001	0.0802144	0.0965842	0.0001	0.136954	0.000101164	0.0001
Treml4	6.30668	4.0975	5.28765	5.30673	3.05735	2.0073	1.78464	3.73718
Armcx3	11.2686	11.6037	8.56312	8.20563	5.45694	6.71416	4.58889	5.34902
Msn	43.2662	30.3208	31.4049	22.8669	21.221	12.91	12.4919	20.2571
Dip2a	4.35115	4.0975	4.56662	4.14892	2.29304	2.55471	0.764904	3.35299
Sytl2	1.76008	0.764947	0.320558	0.386037	0.179938	0.365045	0.458982	0.558915
Apcdd1	0.0001	0.163996	0.0802144	0.241311	0.0900191	0.0457181	0.0510869	0.104878
Fam111a	3.42227	2.40391	2.64388	2.60517	1.93336	1.36864	1.1728	1.8861
Gria2	0.0978764	0.109364	0.320558	0.193068	0.0450595	0.0457181	0.204048	0.0699519
Adamts9	2.68895	2.78633	2.48365	1.73682	1.43881	1.23179	0.866878	1.60669
H2-DMa	15.4162	4.24831	4.3365	3.39411	3.35201	3.20808	4.37224	3.1577
Arhgap25	5.18225	2.40391	2.2433	1.44736	1.48376	1.23179	1.37675	1.81625
Pcdhga5	0.181936	0.724056	0.453414	0.701607	0.264116	0.178087	0.199049	0.196944
Cd3e	1.6623	0.546419	0.801244	0.482521	0.404736	0.456281	0.407995	0.523989
Ms4a4c	0.8312	0.437156	0.320558	0.434279	0.314817	0.456281	0.102074	0.314433
Ms4a4b	2.20007	0.764947	0.641015	0.386037	0.404736	0.821226	0.458982	0.523989
Clec10a	1.12453	0.764947	0.400672	0.289553	0.314817	0.182572	0.407995	0.314433
Stk10	8.26221	5.40866	6.24902	5.59619	4.18134	2.96528	1.98859	3.98166
Gm49085	0.146765	0.109364	0.0001	0.193068	0.0001	0.0001	0.156128	0.0699519
Gm26850	0.447529	0.977676	0.708359	0.0821003	0.444735	0.125225	0.138106	0.349947
Atad3aos	0.782311	0.218628	0.480786	0.434279	0.134979	0.273809	0.153061	0.244582
Dlc1	64.1416	48.0761	62.2489	34.5898	28.9541	26.8235	24.8306	34.5071
Pcdh18	1.02675	0.710315	1.04159	0.289553	0.449695	0.501899	0.458982	0.489063
Tmem51	16.0348	5.1355	7.85086	5.49428	4.45109	5.10933	5.65965	4.29569
Slc16a9	6.06224	4.26139	4.40639	5.16201	2.47288	2.281	2.14155	4.47062
Cd84	8.11554	5.62719	4.96719	5.8374	4.13638	3.05651	1.83563	4.50555
Zfp608	2.20007	1.96685	2.40353	1.68857	1.03417	1.09493	0.764904	1.60669
Slc16a3	0.684535	0.819579	1.04159	0.67549	0.584574	0.273809	0.407995	0.244582
H2ac6	0.24928	0.114182	0.164509	0.250716	0.140597	0.0477939	0.208204	0.10936
Col4a1	42.8752	38.5155	36.2118	26.9675	17.5793	17.2894	18.3554	24.2038
Pld4	19.8486	8.52269	8.89279	6.94697	7.68819	4.19697	5.96557	7.64887
Pcdh12	8.31109	9.45143	11.857	5.64443	6.42932	1.96168	2.85537	6.07722
Ly6a	50.2572	15.3517	12.498	8.2495	12.4988	10.1273	11.5232	9.91905
Pclaf	1.17342	0.928843	0.0802144	0.289553	0.224898	0.22819	0.255035	0.349359
Srrm4	3.76449	15.1878	11.2962	8.2495	3.50694	5.47427	3.92609	7.92829
Gbgt1	0.782311	0.218628	0.560901	0.386037	0.269857	0.22819	0.458982	0.17473
Gm38416	1.80896	1.202	2.2433	0.337795	0.629534	0.638753	0.509969	0.838323
Clec7a	8.79998	4.97161	3.84559	4.34189	3.73174	2.69157	3.00833	4.29599
Ctbp2	2.4934	2.5678	1.98143	1.06143	0.993749	0.912462	0.866878	1.7001
Cd68	11.5377	11.3635	13.3792	13.0255	8.63233	4.88123	2.65142	8.41724
Gm14419	0.112662	1.71878	0.772467	0.514951	0.212797	0.371089	0.313043	0.395211
9430037G07Rik	0.585748	1.13092	1.92285	0.948703	0.476028	0.991449	0.133173	0.892775
Fam49a	6.79556	5.62719	4.72685	4.0042	3.05735	1.96168	1.98859	4.01658
Dse	19.1154	12.8386	12.8985	10.7581	8.99201	6.2954	4.94583	9.60474
Trerf1	1.22231	1.25663	0.801244	1.30264	0.584574	0.273809	0.458982	0.698619
Kcnd1	0.391206	0.109364	0.160329	0.0001	0.0450595	0.0913362	0.255035	0.0699519
Trim2	23.8575	23.7103	33.1674	19.2487	10.0261	11.3134	12.084	20.1175
Gm8979	0.780827	0.287922	0.426395	0.159542	0.340982	0.049671	0.11681	0.394213
Zeb2	13.8645	12.8386	15.6908	10.0235	7.77124	6.84281	4.41158	9.636
Syvn1	101.785	257.915	89.0072	71.4948	66.091	56.9768	54.9131	66.1501
Aoah	2.98228	1.52979	2.56376	1.44736	0.674493	0.95808	0.866878	2.0258
Mrc1	56.9549	56.9267	53.837	51.185	35.4283	20.4826	18.3554	42.7145
Sez6l	0.146765	0.0547319	0.0001	0.0483421	0.0001	0.0001	0.153061	0.0001
Piezo1	7.40922	5.32455	7.30114	5.5047	3.69051	3.12441	2.15027	5.06438
Rgl1	22.0976	17.7555	18.1861	13.8938	12.4089	7.43586	7.49518	12.783
Dusp4	2.29785	2.29464	1.52227	2.65342	1.48376	0.95808	0.917865	1.39714
Mical1	2.77946	1.25663	1.20182	1.06143	1.03417	0.814271	0.809698	0.98463
Rab15	0.0489882	0.0547319	0.160329	0.0965842	0.0001	0.0001	0.102074	0.104878
Itk	2.0534	0.546419	0.961473	0.337795	0.854331	0.365045	0.255035	0.523989
Ano6	13.3439	10.9265	9.77406	10.2274	7.32641	5.01809	4.283	7.43901
Tulp3	0.928976	1.202	1.6825	1.44736	0.899291	0.638753	0.509969	0.9431
Zfp977	0.244541	0.327892	0.480786	0.434279	0.179938	0.273809	0.102074	0.244582
Igfbp1	23.6131	293.1	139.399	58.9037	100.62	39.1404	38.0873	126.816
Gbp8	4.89806	3.11918	2.16319	1.35088	1.34889	1.77921	1.78601	1.9597
Cd9	17.0132	16.1165	14.9805	9.06962	8.31762	8.5763	6.67939	8.80144
Camk2a	0.391206	0.327892	0.400672	0.434279	0.0900191	0.22819	0.204048	0.244582
St6galnac4	4.40004	2.40391	2.2433	1.54385	1.61864	0.821226	1.42773	1.50192
Pde1b	1.22231	0.874211	0.641015	1.10967	0.314817	0.456281	0.815891	0.419211
Fmnl1	4.79114	1.63906	2.08307	2.41221	1.79848	1.18617	1.12181	1.71147
Ms4a7	1.51563	0.491788	0.641015	0.289553	0.179938	0.365045	0.255035	0.279508
Arhgap24	6.45334	8.9051	10.0945	9.16611	5.39524	5.06371	2.80438	5.86766
Col15a1	11.7822	4.58918	9.77405	7.86357	5.26037	5.97607	5.14978	5.23899
Dock10	7.72444	4.31602	5.52799	5.11377	2.96743	2.64595	2.49846	4.33091
Capn5	3.76449	2.89559	3.52513	4.63134	2.15816	2.46348	1.58069	2.54969
Creb3l2	46.5906	72.5513	33.1675	22.0468	25.9867	18.2017	17.6416	28.1853
Pmaip1	1.85785	0.546419	0.641015	0.723732	0.404736	0.365045	0.509969	0.803397
Evi2	0.322318	0.496045	0.340864	0.301046	0.0928222	0.178467	0.471931	0.1506
Zfp41	5.3778	2.40391	4.64673	2.12275	1.80316	1.36864	2.24352	2.54969
Gpr35	1.17342	0.601051	0.400672	0.627248	0.449695	0.319427	0.306022	0.454137
Satb1	2.29785	0.819579	0.560901	0.771974	0.94425	0.365045	0.611943	0.558915
Plekha2	8.24788	5.46329	6.08879	5.93388	3.86023	3.05651	2.90631	4.26107
Pilra	5.91326	4.15816	4.18793	4.78264	3.12507	2.00945	2.02641	3.31016
Cyyr1	6.30717	11.3635	9.21325	6.94742	7.15033	3.19406	2.80505	4.99522
Avpr1a	42.8262	45.6724	66.5752	36.5676	18.6134	27.2341	24.8817	36.5676
Flrt1	0.880088	0.764947	1.1217	0.723732	0.494655	0.501899	0.509969	0.384285
Gm37285	0.195653	0.109364	0.160329	0.530763	0.179938	0.136954	0.204048	0.104878
Ppp1r3d	0.391206	0.327892	0.0802144	0.579005	0.0900191	0.22819	0.0001	0.209656
Ifit2	10.9022	6.11888	5.20753	5.4997	4.85573	3.69517	3.97708	3.87688
Chst7	1.85785	1.85759	2.08307	0.964942	1.39385	0.684371	0.764904	1.57177
Doc2b	0.244541	0.186427	0.0802144	0.193068	0.102326	0.0457181	0.102074	0.279508
Klf11	13.0044	21.4158	9.37348	4.67959	6.87891	4.47067	5.09879	8.83636
Cit	1.27119	1.42053	1.76262	0.9167	0.719453	0.684371	0.713917	0.838323
Gm13421	0.782311	1.03811	0.560901	0.723732	0.584574	0.319427	0.306022	0.279508
Stard13	27.2308	27.6985	32.2861	18.3321	15.7809	15.2366	10.5034	17.2884
Slc9a7	0.488982	0.655683	0.400672	0.627248	0.224898	0.319427	0.102074	0.384285
Cdc25b	2.4934	1.202	0.801244	0.530763	0.719453	0.684371	1.01984	0.838323
Gm9025	1.89777	1.31127	1.92284	0.886807	0.876684	0.410663	0.576989	1.25743
Filip1	0.342317	0.819579	1.04159	0.771974	0.629534	0.182572	0.153061	0.523989
Ulbp1	0.733423	0.764947	0.0802144	0.627248	0.404736	0.547517	0.153061	0.279508
Wdfy4	9.72886	5.79108	3.9257	4.14892	3.50694	2.60033	2.24352	3.84195
Srgap3	9.63109	6.61057	17.7855	7.62235	5.62005	2.64595	2.39649	9.08084
Ctss	74.6035	30.3753	26.1174	27.9323	26.7061	18.2473	19.3752	23.5052
Zc4h2	1.36897	1.47516	2.00296	1.73682	1.16905	0.866844	0.815891	0.698619
Cbln3	0.488982	0.437156	0.961473	1.06143	0.539615	0.319427	0.407995	0.349359
Nxpe3	1.27119	1.25663	1.1217	0.723732	0.584574	0.593135	0.306022	0.663693
Prkar2b	0.53787	0.874211	0.320558	0.482521	0.494655	0.182572	0.255035	0.279508
Msr1	17.1599	12.0191	14.0201	11.6265	10.4757	5.61113	4.74189	9.4301
Gm13740	0.396532	0.110463	0.242808	0.349124	0.0911707	0.0459814	0.208545	0.247811
Sirpa	39.9417	21.4705	21.3105	16.6436	15.9158	11.4502	12.237	17.8472
Timd4	13.2488	6.6652	8.57234	6.56103	4.72085	3.2846	3.41622	8.83636
Evc2	4.1556	2.67707	1.60239	2.89463	1.39385	1.59673	1.32576	1.60669
Ckap4	5.62224	3.7697	4.64674	2.41221	3.19223	1.64235	1.98859	2.23536
Cd86	4.74226	3.7697	4.00582	2.21924	2.38296	1.59673	1.42773	2.23536
Gtf2ird1	16.1821	10.8172	12.8184	11.2176	5.53013	6.5691	6.42446	9.18562
Kcnq4	0.342317	0.491787	0.641015	0.9167	0.269857	0.22819	0.0510869	0.104878
1110002E22Rik	0.0001	0.0547319	0.160329	0.258584	0.0450595	0.0001	0.0510869	0.0699519
1110002J07Rik	0.586758	0.437156	0.560901	0.627248	0.224898	0.182572	0.204048	0.558915
Nipa1	2.97627	1.62557	3.45966	2.41262	1.46969	1.52414	1.28214	1.80302
Eln	4.00893	2.95023	2.88422	1.30262	1.03417	1.41426	1.83563	1.85117
E330034L11Rik	0.146765	0.109364	0.400672	0.0965842	0.0001	0.136954	0.102074	0.104878
Creb3l1	1.41786	1.52979	1.28193	0.771974	0.674493	0.501899	0.611943	1.11773
Plcl1	1.27119	1.09274	0.801244	0.434279	0.584574	0.501899	0.407995	0.523989
Pla2g4a	4.44893	1.25663	2.08307	1.35088	1.30393	1.23179	0.917865	1.67654
Tlr4	2.4934	3.9336	2.64387	2.12275	2.338	0.95808	0.509969	2.65447
Gm37691	1.07564	1.3659	1.1217	1.06143	0.539615	1.09493	0.611943	0.209656
Zfp366	3.12895	4.20676	4.24616	2.84639	1.97832	1.68797	1.42773	2.58462
Epb41l2	14.8621	18.0833	13.94	11.5782	9.93616	7.34461	5.60866	8.83636
Runx3	1.02675	0.655683	0.320558	0.241311	0.539615	0.273809	0.153061	0.279508
Zfp90	2.4934	1.47516	1.44216	1.35088	0.854331	0.95808	0.611943	1.15266
Hyou1	275.191	431.857	212.543	183.08	145.399	129.783	132.72	155.734
Fermt3	13.6399	5.84572	8.01153	5.16201	4.85573	3.37584	3.67116	5.69302
Gm4864	1.40024	0.308558	0.162588	0.243425	0.225837	0.136954	0.206338	0.175923
Fcmr	0.53787	0.218628	0.320558	0.289553	0.449695	0.136954	0.306022	0.139804
Kdr	57.5415	55.7247	52.7955	45.4924	37.856	21.3494	19.0692	36.2882
Klrd1	0.586758	0.163996	0.160329	0.193068	0.224898	0.0913362	0.204048	0.104878
Hic1	8.65331	3.27802	3.20468	4.29365	2.42792	2.73719	2.60043	2.23536
Plxnd1	33.293	35.4016	35.8112	30.7303	25.4922	15.0084	13.2567	20.0127
Fam129a	13.3466	7.53931	5.84845	7.47762	5.03557	4.51629	3.5182	6.39155
Ntn4	12.1733	11.6913	12.0173	11.6265	9.26177	5.01809	5.09879	7.75366
Sell	1.85785	0.983475	1.44216	1.39912	0.674493	0.547517	0.66293	1.25743
Clec4a2	2.10229	1.69369	1.04159	1.35088	0.674493	0.638753	0.458982	1.50192
Sorl1	6.40446	3.11412	3.9257	3.90771	2.42792	2.09853	2.44747	2.86403
Far1	4.93781	3.9336	3.20468	1.68857	1.8884	2.0073	0.968852	2.16551
Fbxo32	6.2089	6.00961	3.76548	3.57002	3.05735	2.05291	1.52971	3.73718
Ccdc88a	2.29785	1.74832	1.52227	1.35088	0.764412	1.0037	0.66293	1.25743
Arhgap15	1.61341	0.983475	0.961473	0.67549	0.404736	0.456281	0.509969	0.943101
Clip2	4.88892	3.49655	3.12456	3.18408	1.75352	1.82482	2.19254	2.13058
Adam8	0.488982	0.327892	0.160329	0.289553	0.224898	0.273809	0.0510869	0.209656
Itgb3	6.64889	8.79584	6.6496	8.44247	3.86662	2.96528	2.70241	5.20407
Flna	43.315	33.708	32.2061	27.3533	19.1079	16.6051	15.2962	22.667
Clec4a3	2.98228	2.24001	2.88422	2.26748	1.97832	1.27741	0.560956	2.09566
Dmtn	0.733423	0.382524	0.320558	0.337795	0.224898	0.319427	0.204048	0.209656
Trank1	0.0489882	0.0547319	0.320558	0.0965842	0.0001	0.0913362	0.0001	0.104878
Pik3r5	2.24896	1.25663	1.92285	0.868458	0.764412	0.547517	0.560956	1.43206
Ttyh1	1.36897	0.874211	1.57109	1.2544	0.314817	0.95808	0.866878	0.838323
Rassf2	3.42228	4.26139	3.76548	3.42529	2.78759	1.14055	0.713917	2.54969
Col5a1	12.711	7.43004	9.53371	7.96005	5.03557	6.06731	6.57741	4.81988
Ralgps1	5.03558	4.91697	10.0945	7.42939	3.01239	4.69877	2.75339	6.35663
Nedd4l	27.0353	56.4896	42.3806	24.7001	15.1065	16.1489	13.9195	31.2589
Trim16	0.293429	0.437156	0.240443	0.0965842	0.134979	0.182572	0.204048	0.139804
Asic1	2.15118	1.03811	2.00296	0.868458	0.674493	0.638753	0.560956	1.29236
Adcy3	2.40173	1.57707	1.01483	1.65325	1.26134	0.867541	0.612351	1.23715
Gm4755	0.391206	0.327892	0.480786	0.289553	0.224898	0.0913362	0.0510869	0.384285
Abca9	5.57336	5.2994	5.60811	5.4997	2.65271	2.46348	2.24352	4.08644
Gm14548	0.0001	0.487729	0.473674	0.491331	0.382137	0.0668346	0.0001	0.327628
Gm9387	1.02675	0.710315	0.881358	0.489413	0.366742	0.410663	0.306022	0.523989
Frmd4a	7.52888	9.99774	6.80982	7.33291	3.95654	4.01449	3.05932	5.41362
Vstm4	2.34673	1.85759	1.84273	1.97803	1.21401	0.684371	0.611943	1.57177
Raver2	0.8312	0.655683	0.560901	0.337795	0.404736	0.136954	0.153061	0.698619
Elk3	10.9459	12.7293	12.32	9.47173	7.12773	4.83562	4.51623	7.18647
Clec12a	13.2977	4.31602	4.16605	4.05244	4.36117	3.14775	3.46721	4.12136
Evl	8.89776	3.60581	5.52799	3.23232	3.28215	2.5091	3.00833	3.73717
Cd300ld	9.95086	9.83385	9.77405	8.4779	5.53012	5.42865	2.70241	6.6011
D930048N14Rik	6.79556	3.33265	5.28765	3.76299	1.52872	2.32662	2.60043	3.17836
Ercc6l	0.928976	0.327892	0.400672	0.193068	0.134979	0.365045	0.306022	0.244582
Tymp	134.099	104.038	103.257	78.3016	51.5375	56.2943	67.5553	58.7827
Pstpip1	1.17342	0.437156	0.400672	0.289553	0.314817	0.22819	0.306022	0.384285
Mical2	14.7155	17.3731	26.4378	16.9331	7.10371	8.0745	7.03629	17.0439
Gm37637	0.293429	0.218628	0.160329	0.193068	0.0001	0.136954	0.102074	0.139804
Cables1	7.68388	5.71323	4.86958	4.43821	3.51565	2.88139	3.018	3.53802
Gm6296	0.595352	0.110046	0.200937	0.0510358	0.0915219	0.183866	0.205564	0.178246
Gm5780	0.635647	0.720237	0.331443	1.06652	0.359776	0.419535	0.306022	0.53307
Chst12	2.20007	1.47516	1.44216	1.44736	1.16905	0.821226	0.66293	0.908175
Xist	290.708	433.941	458.094	457.24	189.498	131.015	113.575	394.607
Neurl1b	2.73784	0.928843	0.721129	0.964942	0.494655	0.729989	0.458982	0.908174
Slc24a5	0.417312	0.949031	0.842552	0.293206	0.206384	0.328925	0.24719	0.575978
Marchf1	4.30226	3.76971	2.88724	3.95595	2.338	1.55111	0.968852	3.6324
Sectm1a	1.51563	0.437156	0.641015	0.530763	0.449695	0.593135	0.306022	0.244582
Lox	0.342317	0.601051	0.400672	0.241311	0.224898	0.182572	0.102074	0.279508
Ydjc	0.342317	0.109673	0.160366	0.241311	0.0900191	0.320154	0.153061	0.139804
Pvrig	0.53787	0.163996	0.0001	0.0965842	0.0900191	0.0457181	0.0510869	0.209656
Dubr	1.02675	1.14737	1.6825	0.771974	0.629534	0.638753	0.509969	1.11773
Lpar2	3.52005	1.14737	0.72113	1.59209	0.584574	1.68797	1.12181	0.978026
Clec4f	250.797	119.699	117.528	103.528	94.2805	62.8619	77.0415	101.495
Klra2	3.96005	0.601051	2.00296	1.64033	0.98921	1.23179	1.07083	1.0828
Rgs1	0.928976	1.03811	0.881358	1.35088	0.854331	0.593135	0.458982	0.873249
Smo	7.8711	5.57256	8.332	5.88564	3.05735	4.01449	2.90635	5.79781
Gm7967	0.293429	0.0547319	0.0802144	0.193068	0.134979	0.22819	0.204048	0.104878
Rtn4rl1	9.38664	7.48468	13.6997	7.3329	4.18134	4.19696	3.62017	8.27755
Axl	50.7464	25.1307	25.9571	28.8971	25.7619	14.1417	11.7271	22.702
Scimp	2.4934	1.03811	0.480786	1.01318	0.539615	0.593135	1.01984	0.733545
Crot	480.774	872.896	695.786	409.73	240.803	402.902	318.823	369.939
Rnasel	4.74226	3.11412	3.52513	3.61826	2.56279	1.77921	1.47872	2.51477
Cxcl1	4.88892	2.13075	1.92285	2.65342	1.97832	3.05651	1.88662	1.57177
Unc13d	2.4934	1.3659	1.28193	0.868458	0.899291	0.684371	0.764904	0.489063
B430218F22Rik	4.796	0.00828946	1.35599	0.00920244	0.400422	1.04041	0.445	0.881108
Zfp462	0.635647	0.655683	0.480786	0.627248	0.449695	0.182572	0.255035	0.489063
Ehbp1l1	20.2399	8.90511	12.6582	9.02137	6.74403	6.93405	8.5659	7.05514
Dsel	1.32008	0.874211	2.88422	1.01318	0.94425	0.684371	0.611943	1.04788
Plpp1	10.3727	15.459	14.9992	14.0494	9.20745	5.03617	4.71286	10.156
Gm6087	0.301921	0.708281	0.320558	0.0549747	0.359776	0.0600681	0.0510869	0.147614
Gm6245	1.36897	0.928843	0.881358	1.10967	0.719453	0.456281	0.255035	0.698619
Gbp2	24.1509	8.41342	9.13314	6.80224	6.02468	7.11652	6.37347	6.49632
Gm49384	0.000100559	0.0668372	0.833978	0.000735948	0.0985078	0.000104608	0.00085358	0.382498
Gm14410	0.83881	1.34743	1.78622	1.47212	0.564054	1.14266	0.207021	0.618878
Kcna2	10.5111	5.35403	4.56662	6.07861	3.28215	2.50909	3.46721	5.09929
Zfp618	0.782311	1.09274	1.04159	0.289553	0.134979	0.456281	0.560956	0.698619
Gm6560	5.47507	2.15702	2.5216	2.60504	2.75435	0.580626	2.24627	1.87918
Il1rl2	0.53787	0.218628	0.480786	0.144826	0.134979	0.319427	0.153061	0.279508
Cracr2a	0.488982	0.491787	0.320558	0.337795	0.224898	0.300392	0.102074	0.244582
Rab11fip4	10.3644	6.17351	11.6968	6.31982	3.95654	3.42146	3.62017	8.55695
Itga9	31.973	30.8125	25.156	23.687	20.7264	12.4082	10.4014	18.3712
Ncf1	10.9022	4.69845	5.84121	6.03037	4.27126	2.82842	2.49846	5.09795
Ncoa7	2.93339	1.69369	1.92285	1.59209	1.61864	0.95808	0.713917	1.29236
Ksr1	4.05782	2.95023	3.04445	2.60517	1.25897	1.45988	1.78464	2.40999
AC147806.2	1.30673	0.762165	0.540058	0.242566	0.367385	0.10817	0.322526	0.662871
Iqgap1	22.5865	18.9574	16.8241	15.727	11.3749	9.35181	7.13827	13.7958
Srl	0.928976	0.710315	1.60239	1.49561	0.539615	0.729989	0.713917	0.908175
Vsig10	1.95563	1.63906	1.76262	1.06143	1.30393	0.775607	0.611943	1.0828
Gfpt1	35.933	57.0905	26.0373	23.1563	20.4567	16.1033	12.084	23.0862
Myof	4.93781	3.82434	3.20468	3.0876	2.338	1.36864	1.73366	2.89895
Tmem44	2.00452	2.84096	1.04159	1.39912	1.07913	0.729989	1.01984	1.15266
Lrfn4	2.8845	3.11412	1.6825	1.97803	1.16905	1.55112	1.27477	1.81625
Mvb12b	4.74226	3.82434	3.04445	3.71474	2.42792	2.281	1.88662	2.79418
Ifi205	1.99003	1.35897	0.851347	1.48098	1.16519	1.0003	0.481636	0.920704
Rbl1	4.5467	3.11412	3.04445	3.08759	1.34889	1.96168	2.19254	2.40999
D630003M21Rik	1.6623	0.874211	2.00296	0.964942	0.584574	0.775608	0.968852	0.838323
Map4k1	1.36897	0.546419	0.480786	0.337795	0.359776	0.501899	0.255035	0.209656
Dtx1	1.51563	0.874211	0.641015	1.35088	0.764412	0.866844	0.560956	0.803397
Epsti1	6.60001	3.60581	2.16319	2.26748	2.60775	1.77921	1.98859	2.65447
Rnf165	0.244541	0.382524	0.0802144	0.386037	0.0001	0.182572	0.0510869	0.244582
Clcn6	6.99111	6.55594	7.85131	5.30673	3.50694	3.74078	4.38497	4.15628
Ptprb	64.6301	97.0274	82.1171	91.5641	59.6164	30.5186	25.4936	59.1301
Mpeg1	172.869	78.1784	88.1259	77.9594	66.8999	47.3973	39.8209	80.2599
Aif1	10.0222	2.45854	2.48365	2.21924	2.51783	2.73719	2.09056	2.06073
Siglece	7.67555	4.15213	5.92857	5.01728	2.92247	1.68797	2.95734	4.5754
Gm42748	0.195653	0.382524	0.0802144	0.193068	0.0450595	0.0913362	0.255035	0.139804
Gm18939	2.54725	4.31367	3.48667	4.85196	1.4809	0.971206	0.611768	3.63937
Gm5587	1.74098	0.885303	0.721129	0.635975	0.297689	0.50514	0.866878	0.498583
Zfp937	2.27135	1.93838	2.48365	1.77098	1.24135	1.23179	0.846406	1.25743
Tspan15	6.69778	3.9336	3.9257	5.21025	3.7767	2.69157	2.44747	2.8291
Gm10785	0.195806	0.218628	0.160329	0.337795	0.19945	0.0913362	0.0001	0.0699519
Gale	14.6666	14.2044	16.023	12.6395	5.4402	9.12371	9.94256	8.48711
Pla2r1	3.52005	4.26139	3.44502	2.84274	2.83255	1.73359	1.27477	2.58462
Gm3734	23.2709	71.7865	47.3477	12.6878	12.9934	24.3602	20.038	27.6265
Fgd3	4.00893	2.18538	1.92285	1.35088	1.21401	0.95808	1.1728	1.60669
H2-M3	5.96446	2.18538	1.84273	1.64033	1.61864	1.45988	1.73366	1.53684
Slc24a2	0.146765	0.0001	0.0001	0.144826	0.0001	0.0457181	0.102074	0.0350259
Cfp	86.1899	30.7579	36.5323	29.5243	28.4145	16.2858	23.709	33.8084
Gm37570	0.195653	0.27326	0.560901	0.627248	0.179938	0.136954	0.0001	0.209656
Akna	7.67555	4.69845	3.76548	3.85947	3.68678	2.55471	1.73366	3.70225
Ttc28	3.96004	3.66044	4.00582	4.0042	2.51784	2.14415	1.9376	2.89895
Hgf	8.54312	14.0405	16.5462	11.1185	8.8762	6.11293	3.31425	8.38233
Zfp760	4.74226	3.60581	4.08593	2.99111	1.97832	3.51269	1.9376	2.20043
Gm37795	0.391206	0.27326	0.400672	0.289553	0.0450595	0.273809	0.204048	0.279508
Naip6	1.31877	1.2167	2.16319	1.2544	0.404736	1.18617	0.357008	1.31867
Spata6	1.32008	1.31127	1.52227	1.39912	0.899291	0.684371	0.713917	0.838323
Parvg	2.78673	1.3659	1.1217	1.01318	1.12409	0.684371	0.357009	1.18758
Lurap1	0.488982	0.518818	0.641015	0.345042	0.54184	0.182572	0.0573842	0.290593
Uchl1	0.0978764	0.0001	0.160329	0.0483421	0.0450595	0.0001	0.0510869	0.0699519
A230056P14Rik	0.886093	0.665754	1.25758	0.819801	0.496159	0.437637	0.655564	0.676918
Gm14227	0.63969	0.445423	0.287609	0.454702	0.221425	0.121046	0.433123	0.148565
Tnik	3.27561	3.55118	2.64387	2.7499	1.16905	2.37224	1.78464	1.57177
Flt3	0.880088	0.437156	0.160329	0.144826	0.179938	0.319427	0.306022	0.244582
Gimap7	1.46675	0.327892	0.560901	0.144826	0.314817	0.273809	0.102074	0.244582
Cdh1	42.3373	28.9005	30.043	31.7434	16.6801	26.3217	22.6383	18.9998
Akr1b10	2.73784	1.96685	1.28193	1.20615	0.854331	0.729989	1.37675	1.04788
Gm48609	0.8312	0.27326	0.0802144	0.193068	0.0900191	0.0457181	0.458982	0.0699519
Pax5	0.684535	0.382524	0.480786	0.386037	0.134979	0.365045	0.306022	0.209656
Ypel2	16.231	17.6462	20.91	7.86357	7.41842	5.70236	6.16952	14.6341
Atp8b4	1.17342	0.382524	1.52227	0.482521	0.539614	0.638753	0.407995	0.593841
Gpr65	3.81338	1.58443	1.76262	1.15791	1.52872	0.95808	1.12181	0.978026
Fam83a	0.635647	0.218628	0.160329	0.0483421	0.0001	0.365045	0.204048	0.104878
Gm43598	0.0489882	0.218628	0.240443	0.337795	0.224898	0.136954	0.102074	0.0699519
Gm49880	1.11316	0.840889	0.515271	0.345091	0.44409	0.343999	0.503486	0.384765
Gm379	1.46675	0.655683	1.20182	0.144826	0.269857	0.365045	0.66293	0.628767
Flrt2	0.928976	1.09274	1.28193	0.386037	0.809372	0.410663	0.102074	0.873249
Arhgap11a	3.56894	1.42053	1.76262	2.171	0.719453	1.32302	1.27477	1.29236
Gm7609	1.13372	0.865578	0.707271	0.941982	0.637515	0.545612	0.306022	0.479431
Ptpn14	2.64006	4.15213	2.56376	4.10068	2.20312	1.45988	0.968852	2.51477
Dixdc1	28.2086	19.7222	24.9157	21.5161	12.5888	18.0193	15.1432	13.237
Ston2	11.7822	9.12364	14.9014	16.5954	7.10371	7.11652	6.73038	9.95399
Lilra5	3.66672	3.60581	3.76548	2.41221	2.51783	2.05291	1.12181	2.65447
Evi2b	1.94981	2.38774	1.8417	1.88386	1.70964	0.873673	0.286697	2.05944
Fcgr4	7.18667	4.47992	3.9257	4.9208	3.50694	2.50909	2.19254	4.75003
Hkdc1	0.0978764	0.327892	0.240443	0.289553	0.224898	0.22819	0.204048	0.139804
Gm5150	1.32008	0.27326	0.641015	0.386037	0.359776	0.410663	0.509969	0.489063
Tmem273	1.36897	0.655683	0.560901	0.482521	0.314817	0.22819	0.458982	0.628767
Fam43a	13.3466	7.48468	9.4536	5.54794	5.21541	4.47067	4.23202	5.83273
Cdca5	0.635647	0.327892	0.400672	0.386037	0.224898	0.182572	0.204048	0.104878
Nedd9	6.60001	5.08087	4.32628	4.24541	2.96743	2.7828	2.29451	3.07358
Fyn	12.4666	11.8552	9.05302	7.81533	8.18274	4.2882	4.18103	6.84559
Fcrla	0.488982	0.218628	0.160329	0.289553	0.134979	0.273809	0.102074	0.0350259
Tyrobp	16.9154	6.17351	6.48937	6.17509	5.79988	3.60393	4.48695	6.35662
Lsp1	7.23555	2.67707	2.48365	1.92979	2.74263	1.82482	1.32576	1.85117
Septin5	0.880081	1.96754	2.04664	0.348183	0.674901	0.86684	0.761662	0.817933
Hipk2	24.8732	38.0762	52.5401	41.0589	19.8262	15.0001	10.9853	34.2371
Rnf157	2.20007	2.07611	1.36204	1.30264	0.98921	0.775607	0.815891	1.25743
Gm26885	0.51336	0.551106	0.488481	0.195546	0.230893	0.415962	0.0510869	0.431177
Rubcnl	0.53787	0.874211	0.560901	0.386037	0.494655	0.22819	0.407995	0.17473
Il7	1.02675	0.27326	0.881358	0.337795	0.719453	0.319427	0.255035	0.279508
Rab38	0.8312	0.764947	0.240443	0.627248	0.224898	0.638753	0.560956	0.349359
Folr2	23.2675	13.7903	11.9827	12.2404	11.1133	6.64798	8.5593	10.2053
Gm15900	0.295239	0.505649	0.586429	0.44214	0.458663	0.139203	0.103116	0.426944
Pcdhgc3	13.9997	15.9196	13.6407	15.6577	12.1212	4.87623	4.42854	10.8272
Synpo2	0.8312	0.764947	0.641015	0.530763	0.314817	0.410663	0.255035	0.523989
Sh3kbp1	4.10671	2.02148	2.64387	2.02627	1.79848	1.5055	1.01984	1.78132
Gpr157	7.82221	3.22338	4.00582	3.13584	2.96743	2.73719	2.65142	2.72432
Relt	0.586758	0.546419	0.560901	0.289553	0.404736	0.182572	0.0510869	0.314433
Zgrf1	0.782311	0.491787	0.560901	0.386037	0.359776	0.365045	0.204048	0.384285
Cd22	2.59118	1.91222	1.6825	1.59209	1.70856	0.593135	0.458982	1.39714
Rftn1	4.00893	1.52979	2.64387	1.15791	1.6636	1.04932	1.1728	1.57177
Vsig2	0.293429	0.163996	0.0802144	0.193068	0.0450595	0.136954	0.102074	0.139804
C130050O18Rik	1.12453	0.491787	0.480786	0.530763	0.449695	0.456281	0.227064	0.349359
Elovl5	404.843	640.122	466.827	258.771	242.062	305.733	228.371	275.95
Clock	25.2753	56.8177	62.5695	34.3485	16.9948	17.4718	14.3274	43.7622
Myo7a	13.4932	16.2258	13.5394	12.3501	7.82306	5.88483	6.67939	11.84
Rbpj-ps3	3.34198	4.16971	4.32199	3.4671	2.3208	1.53413	1.54857	3.27842
Slc41a2	9.28886	7.32078	16.5838	8.53896	6.15956	6.20416	5.81261	8.83636
Prag1	1.32008	0.491787	1.44216	0.868458	0.94425	0.456281	0.255035	0.978026
Zfp879	0.293429	0.382524	1.1217	0.289553	0.269857	0.456281	0.306022	0.314433
Hunk	3.08006	2.07611	2.08307	1.8333	0.674493	2.60033	2.09056	1.25743
Coro2b	2.34673	2.67707	2.56376	1.92978	2.02328	1.04932	1.27477	1.64162
Rasgrp4	1.57551	1.3062	0.705889	0.453839	0.605336	0.369336	0.802625	0.568073
Jazf1	0.928976	1.63906	0.881358	0.9167	0.494655	0.866844	0.968852	0.698619
Ppm1h	7.52888	4.0975	5.20753	4.48662	3.41703	2.60033	2.80438	3.45777
Lpcat2	5.52447	2.27882	2.40353	2.36396	2.24808	1.36864	1.1728	2.34014
Trmt9b	2.73784	3.44191	5.44788	1.73682	1.61864	1.96168	0.917865	3.28314
Ptpdc1	3.47116	2.07611	3.60525	2.70166	1.6636	1.68797	1.5807	1.71147
Cd19	1.12453	0.382524	0.560901	0.289553	0.224898	0.456281	0.66293	0.17473
Pim1	23.4421	14.3636	11.8493	8.53647	9.66042	8.89033	8.36196	7.98618
Ubash3b	2.78673	1.47516	1.44216	0.964942	0.899291	1.0037	0.968852	1.39714
Setbp1	1.02675	0.874211	1.84273	3.71474	1.21401	0.866844	0.866878	1.36221
Sult3a2	9.67998	6.22814	6.72971	5.01728	2.24808	2.23539	4.94583	6.25184
Sgsm2	14.031	9.88847	14.5809	11.7712	5.53013	5.29179	5.76162	9.39517
Asb2	6.6	2.5678	4.56662	2.07451	2.42792	1.55111	1.88662	2.23536
Tnfrsf14	5.23114	2.29464	3.84559	3.03935	1.70856	1.91606	2.49846	2.13058
Thra	21.6628	16.7387	17.8158	14.4972	9.40867	9.3835	13.0717	10.6307
Arhgef2	10.9511	6.44667	4.32628	4.5831	3.68678	2.7828	4.02807	3.94673
Gm44243	0.146765	0.710315	0.641015	0.530763	0.404736	0.319427	0.204048	0.209656
Col1a1	24.0531	9.34216	7.05017	6.17509	4.36118	6.7972	8.82084	5.5184
Cacng7	0.488982	0.710315	0.721129	0.386037	0.269857	0.319427	0.0001	0.419211
Kazn	1.22231	1.3659	1.52227	0.530763	0.764412	0.821226	0.509969	0.838323
Spata22	1.95563	3.1231	2.06502	0.926843	1.28482	1.42078	0.815891	1.15266
Snn	2.39562	1.47516	1.36204	1.20615	0.94425	0.684371	1.07083	1.11773
Ighg2c	0.0978764	0.218628	0.0001	0.0483421	0.0450595	0.0001	0.0510869	0.104878
Gm13237	2.16556	0.795914	0.00609876	0.986367	0.754317	0.520097	0.54811	0.347938
Zfp37	0.440094	0.546419	0.641015	0.530763	0.224898	0.319427	0.153061	0.489063
Havcr2	0.488982	0.437156	0.320558	0.289553	0.269857	0.182572	0.153061	0.419211
Ncf2	5.53344	2.40391	2.48365	2.68331	1.59629	1.18617	2.07453	2.65447
Tbc1d1	10.4622	9.45143	8.01153	10.3239	7.68818	3.87764	2.85537	7.36948
Dnmt1	14.1288	9.72459	12.7383	10.0827	6.78899	6.06731	6.16952	6.6011
Cyfip2	4.44893	2.7317	2.40353	2.46045	1.57368	1.5055	1.27477	1.92103
Cd300c2	7.21321	3.33265	4.00582	2.65342	2.87751	1.96168	2.29451	2.44492
Plxna3	1.02675	1.14737	1.1217	1.20615	0.764412	0.410663	0.611943	0.873248
Npr1	16.814	15.4609	16.2633	13.9421	8.58737	7.11652	8.00505	10.7224
Wdr19	3.81338	3.11412	3.84559	2.60517	1.79848	2.73719	2.19254	1.8861
Parp8	1.27119	0.874211	0.560901	0.723732	0.539615	0.410663	0.611943	0.558915
Rap1gap2	1.90674	1.14737	1.1217	0.868458	1.16905	0.501899	0.357009	0.908174
5830444B04Rik	1.36897	0.710315	1.04159	0.959158	0.719453	0.593135	0.66293	0.768471
Ston1	7.77333	11.0904	8.73257	10.4686	5.57508	2.60033	3.1103	8.41727
Pcyox1l	1.27119	1.25663	1.60239	0.9167	0.404736	1.0037	1.12181	0.768471
Abi3	15.719	9.94402	7.57292	7.83628	7.32482	3.21669	4.39574	7.79787
Ifi204	12.0023	9.87798	7.29309	7.36209	6.03336	5.30983	5.61672	5.69447
She	4.69337	5.51793	5.36776	5.25849	3.5519	2.09853	2.29451	4.08644
Gm48878	0.928976	1.25663	1.76262	1.01318	0.584574	1.18617	0.815891	0.593841
Arfgap3	14.1288	13.822	6.00868	5.98212	5.39524	6.02168	4.07905	4.61032
Clec14a	17.4043	19.7222	18.106	15.0999	14.4771	7.70956	6.42445	12.6782
Lax1	0.342317	0.327892	0.480786	0.193068	0.134979	0.182572	0.102074	0.244582
Gm5896	0.215049	0.0001	0.174865	0.529369	0.298412	0.049082	0.122916	0.0001
Col3a1	65.4125	30.8125	25.4765	21.8538	18.5234	21.8055	24.4228	17.987
Ttll7	1.22231	1.85759	2.56376	2.21924	1.34889	0.775607	0.764904	1.53684
Ethe1	52.7994	46.4919	58.2433	42.6944	32.1911	24.9988	26.5133	31.0842
Ankrd44	6.01335	5.90035	5.12378	4.43837	2.47288	3.14775	2.3455	4.33092
P2ry13	2.68895	3.05949	4.32628	2.65342	2.47287	1.91606	0.917865	2.6894
Dcbld2	2.59665	2.43214	3.22138	2.38229	1.03476	1.55795	1.27679	1.72647
Pilrb2	1.41786	1.202	1.20182	1.59209	0.944251	0.866844	0.509969	1.11773
Derl3	0.928976	5.35403	1.76262	1.73682	1.03417	1.36864	1.27477	1.25743
Tbxa2r	2.98228	1.25663	0.721129	1.78506	1.12409	0.410663	1.01984	0.768471
Gm37163	0.0001	0.327892	0.480786	0.386037	0.0001	0.0913362	0.153061	0.314433
Rab40b	1.27119	0.710315	1.04159	0.9167	0.449695	0.638753	0.458982	0.454137
Rnd1	15.4976	15.297	20.3491	7.52587	9.62144	5.42865	6.11853	11.7003
Map3k8	2.29785	1.42053	1.60239	1.15791	0.899291	1.14055	0.458982	1.64162
Hmcn1	2.0534	2.4039	1.44216	1.59209	1.12409	0.912462	0.764904	1.15266
Nav1	4.69337	6.88372	5.20753	4.72783	3.46198	3.19337	1.9376	3.98166
C730034F03Rik	0.738783	1.09358	0.769661	0.43789	0.424311	0.357675	0.334418	0.458171
Arhgap19	10.7555	4.04286	3.76548	3.37705	3.28215	2.18977	3.05932	4.95958
Shisa2	0.195653	0.710315	0.160329	0.0483421	0.314817	0.182572	0.0510869	0.17473
Avil	0.0489882	0.218628	0.0001	0.144826	0.0900191	0.0001	0.0510869	0.139804
Nxpe4	1.41786	0.764947	1.52227	0.771974	0.539615	0.638753	0.764904	0.908174
Ifi211	4.05026	2.55283	2.59119	2.9036	2.52321	1.84303	1.29516	1.8276
Lrrc25	9.87552	3.16875	4.80696	2.99111	3.23719	2.46348	3.82412	3.28314
Gm3076	0.293429	0.61335	0.485797	0.667838	0.46991	0.184161	0.153061	0.268272
Efhd1	0.488982	0.0547319	0.240443	0.193068	0.0450595	0.0913362	0.102074	0.279508
Dok1	5.03559	1.80295	1.1217	2.21924	1.30393	0.912462	1.88662	1.64162
Ccna2	2.67137	1.34696	1.17706	1.7848	0.665739	1.11202	0.818241	0.903698
Lasp1	151.641	117.776	174.7	139.411	82.1411	84.9867	71.9427	97.6843
Tnc	0.733423	0.874211	0.881358	0.723732	0.539615	0.319427	0.509969	0.523989
Irf8	19.3109	7.64857	8.17177	8.15302	7.50835	4.42505	5.09879	6.95036
Galnt6	2.78673	1.74832	1.52227	1.39912	1.03417	1.09493	0.764904	1.67654
Slc37a2	4.00893	2.40391	3.04445	2.89463	1.79848	1.23179	1.42773	2.27029
Nckap5l	2.0534	1.03811	1.60239	1.49561	1.03417	0.775607	1.07083	0.803397
Ccdc69	0.635647	0.109364	0.320558	0.386037	0.0900191	0.0913362	0.407995	0.349359
Osbp2	1.90674	1.03811	1.92285	4.0042	1.6636	1.59673	1.1728	1.60669
Sncaip	0.244541	0.874211	0.400672	0.868458	0.449696	0.273809	0.153061	0.663693
Fam89a	7.96888	3.11412	9.13314	2.26748	2.42792	4.60753	4.13004	2.9688
Foxm1	1.27119	0.546419	0.560901	1.06143	0.539615	0.638753	0.407995	0.593841
Aldh18a1	2.00452	1.3659	1.28193	1.15791	1.16905	0.501899	0.611943	1.11773
Zfp993	0.525539	0.331115	0.430849	0.61048	0.414453	0.0001	0.180742	0.29041
Pnp2	0.44346	0.612521	0.256353	0.587603	0.502977	0.201969	0.168168	0.427026
Dcdc2a	1.95563	2.24001	2.32342	2.21924	1.39385	1.41426	0.815891	1.67655
Aldh3b1	4.59559	1.80295	1.84273	1.78506	1.70856	1.36864	1.68267	1.67655
Gm5503	2.82659	1.1302	1.38624	0.953148	0.642638	1.19969	1.08461	0.90122
Rasgrp3	6.55112	8.14026	10.2547	6.46454	6.29443	2.96528	2.49846	5.86766
Slc29a4	0.0001	0.109364	0.0802144	0.0001	0.0450595	0.0001	0.0001	0.0350259
Adgb	2.15118	0.655683	1.52227	0.771974	0.359776	0.821225	0.611943	0.908175
Sort1	19.4088	15.5155	21.3906	18.4286	10.9977	14.0504	9.73861	12.0396
Lair1	5.3778	2.84096	2.32342	3.47353	3.19223	1.5055	1.22379	2.06073
Fhdc1	0.342317	0.218628	0.160329	0.144826	0.134979	0.0457181	0.0001	0.17473
Fcor	0.440094	0.109364	0.160329	0.241311	0.0001	0.136954	0.255035	0.244582
Ppfia2	0.170056	0.532696	0.407295	0.923546	0.446172	0.334159	0.192873	0.182325
Gm48420	0.179305	0.194426	0.0001	0.0716611	0.0001	0.100385	0.193782	0.0690856
Gm12892	0.72523	0.754288	0.814992	0.626293	0.500839	0.244062	0.458982	0.142443
Gm9833	2.50076	3.10128	3.10386	2.42231	1.2463	1.3178	1.39785	2.40343
Gm4992	0.507616	0.238705	0.240443	0.0965842	0.314817	0.0913362	0.164478	0.244582
Apbb1ip	4.88892	2.67707	3.12456	3.52178	2.83255	1.77921	1.47872	2.58462
Zfp248	0.684535	0.491787	0.320558	0.530763	0.224898	0.22819	0.204048	0.454137
Gimap5	2.20007	1.03811	1.36204	1.10967	0.809372	0.729989	0.357009	1.04788
Cd46	0.559901	0.458061	1.09069	0.86423	0.180476	0.708607	0.172725	0.787463
Laptm5	45.1727	27.6438	23.3134	24.1211	20.097	15.0997	14.2764	20.6065
Pgm5	1.61341	2.02148	1.76262	1.20615	1.12409	0.456281	0.509969	1.7464
Adcy5	3.91116	3.71507	3.12456	3.47353	2.20312	1.87044	1.9376	2.13058
Ptgs1	27.6213	16.0619	14.9007	14.084	11.1501	8.94125	7.08728	13.9356
Gm5276	1.21122	0.472666	0.400672	0.67549	0.404736	0.319427	0.458982	0.314433
Gm9434	0.8312	0.218628	0.560901	0.439719	0.134979	0.182572	0.458982	0.349359
Pcdh17	1.32008	1.63906	3.60525	1.54385	1.79848	1.04932	0.357009	2.13058
B3gnt3	4.10671	2.84096	4.48651	3.76299	2.69767	1.96168	1.78464	2.30521
Ampd2	54.4748	37.7904	43.0992	32.0896	21.4819	26.6611	25.1273	24.8077
Prex1	18.2843	9.61532	13.6997	12.4466	9.30672	5.65675	5.30274	10.7223
4930426D05Rik	0.0001	0.163996	0.0802144	0.0001	0.0001	0.136954	0.0001	0.0001
Unc93a2	3.71223	4.9356	4.48651	3.7631	2.54787	2.48739	2.36209	2.53742
Abca2	92.3012	86.2093	110.638	91.3223	55.3453	49.222	43.4919	74.1828
Tnni2	0.195653	0.0547319	0.0001	0.0001	0.0450595	0.0001	0.0001	0.0699519
Alox5ap	5.18225	2.45854	1.92285	2.02627	1.48377	1.5055	1.83563	2.37506
Pea15a	22.8798	21.088	20.269	14.3752	16.5452	9.48867	8.46393	11.7003
Slc9a5	0.391206	0.27326	0.240443	0.482521	0.134979	0.319427	0.204048	0.17473
Ckb	14.7726	7.76849	5.8347	4.6323	4.57979	3.72491	5.96557	5.30621
Mcam	5.42669	5.68182	4.64673	3.85947	3.5519	2.64595	2.14155	2.86403
Gm6493	6.98863	8.64678	8.35112	8.4946	4.9633	3.40968	2.83684	6.37078
Col5a2	7.82221	4.58918	4.88708	3.71474	2.56279	3.14775	2.54945	3.31806
Pak1	5.42669	2.95023	3.12456	2.60517	2.42792	1.64235	2.29451	2.13058
Cytip	1.6623	1.09274	1.1217	0.723732	0.764412	0.95808	0.560956	0.908174
Fam171b	2.0534	2.51317	2.40353	2.26748	1.57368	1.32302	1.12181	1.50192
Acvrl1	6.99111	3.27802	3.84559	3.23232	3.14727	1.87044	2.90635	2.58462
Erbb3	137.278	130.407	127.863	87.0771	72.1152	73.7645	55.6778	94.824
Gm10179	6.75354	2.94687	3.71472	2.62565	2.53969	2.0813	2.00994	2.63146
Sdf2l1	35.7863	53.1023	31.8856	26.2438	19.1079	21.6687	26.0034	17.5329
Pcdhgb6	0.815371	1.13342	2.1076	0.873934	0.701277	0.886436	0.198244	0.719168
Mob3a	11.3911	6.28277	6.97005	6.85048	4.2263	5.33742	4.33399	4.29599
Itga4	5.78039	5.45278	5.47358	4.37684	2.49913	3.19248	2.09706	4.09848
Nr2c2	23.151	23.7677	22.9852	25.0586	14.1743	13.0353	8.11641	18.9459
Gm45301	0.0001	0.928843	1.44216	0.193068	0.0001	0.0001	0.0510869	1.18758
Man1c1	5.42669	4.53455	4.40639	4.72783	2.83255	2.32662	1.98859	4.08643
Bvht	0.488982	0.163996	0.320558	0.289553	0.449695	0.136954	0.153061	0.209656
Gpr137b-ps	1.14427	5.69498	1.47786	1.70021	1.33392	1.49078	1.01984	1.61174
Ube2t	0.684535	0.327892	0.160329	0.337795	0.179938	0.182572	0.255035	0.209656
Insig2	105.696	190.337	178.254	103.094	63.2584	63.6828	64.6515	138.341
Plcb2	3.08006	1.42053	1.60239	1.68857	1.16905	1.14055	0.866878	1.36221
Nhsl1	8.70219	16.4989	9.77405	5.35498	5.08053	5.65674	3.92609	7.4044
Rapgefl1	0.391206	0.601051	1.1217	0.771974	0.224898	0.319427	0.713917	0.454137
Slc7a7	4.43796	2.90509	2.00755	1.50228	2.57406	1.23751	0.769393	2.20477
Brip1	3.37339	2.45854	3.28479	3.85947	1.16905	2.41786	1.52971	2.23536
Gngt2	7.72444	3.71507	3.04445	2.99111	2.20312	2.96528	3.21228	2.30521
Limk1	2.54229	3.55118	3.20468	2.60517	2.38296	1.32302	0.917865	2.51477
Dapp1	1.17342	1.25663	2.2433	1.01318	0.719453	0.775608	0.560956	0.908174
Gm9169	0.630297	0.457875	0.677178	0.357311	0.568367	0.28367	0.271642	0.0748373
Prkcd	14.2266	9.45143	11.5366	9.02138	6.42931	6.43225	6.88334	7.29962
Ddc	49.9641	39.9905	66.815	30.3927	22.9295	15.191	22.2304	39.7459
Cx3cr1	1.17342	0.601051	0.400672	0.482521	0.404736	0.593135	0.509969	0.314433
Shroom4	0.880088	1.42053	1.52227	1.68857	1.30393	0.547517	0.357009	1.04788
Adgrl4	15.351	18.0286	18.0258	16.3542	14.2972	6.47787	6.27149	12.9576
Marveld3	0.684535	1.03811	0.240443	0.627248	0.359776	0.182572	0.255035	0.384285
Klf12	18.9198	35.1831	46.5465	50.7507	18.5234	20.8932	11.6761	33.8433
Aqp1	143.145	151.768	129.946	128.614	120.357	57.8438	52.7716	97.9324
Klhl6	3.66672	1.74832	2.16319	1.73682	1.48376	0.912462	1.27477	1.36221
Gm47761	4.09275	7.17599	2.56717	3.0876	0.94425	3.03228	2.82787	5.4545
Lgals3	11.9288	4.37065	4.24616	3.6665	4.54102	2.50909	3.36524	3.80703
Tlr13	3.42227	2.84096	1.84273	2.31572	1.6636	1.32302	1.01984	2.20043
Il10ra	10.0222	3.9336	2.64387	2.7499	3.28215	2.64595	2.70241	3.38792
Kctd12b	1.56452	1.91222	2.00296	2.89463	1.21401	1.27741	0.764904	1.53684
Trps1	0.782311	0.655683	0.721129	0.579005	0.539615	0.22819	0.204048	0.558915
Samd5	1.36897	1.52979	1.76262	1.39912	1.07913	1.09493	0.764904	0.978026
Ifi203	8.93375	11.3635	10.8957	10.5968	5.8898	7.84642	4.13004	6.49633
Ppp1r18	8.99552	7.75783	6.56948	5.4997	4.99061	3.74078	2.24353	4.99451
Itgae	0.391206	0.327892	0.480786	0.289553	0.224898	0.136954	0.407995	0.314433
Maged2	8.21332	4.53455	6.72971	4.82431	3.68678	3.51269	4.84386	3.42284
Pitpnm1	7.82222	5.02624	4.72685	4.05244	3.28215	2.7828	2.54945	3.84195
Socs3	29.773	9.83385	5.92856	3.85947	5.8898	10.401	9.58564	7.4044
Pknox2	0.342317	0.546419	0.240443	0.434279	0.314817	0.273809	0.204048	0.279508
Cd300a	8.23567	4.09749	4.24616	3.23232	2.65271	2.0073	2.60043	3.66733
Ttbk1	1.27119	0.27326	1.20182	0.579005	0.314817	0.547517	0.458982	0.314433
Castor2	5.03558	3.82434	4.08593	3.52177	2.69767	2.37224	1.83563	2.93388
Gm43481	0.53787	0.601051	0.641015	0.530763	0.134979	0.365045	0.458982	0.279508
Kif18a	0.488982	0.218628	0.480786	0.337795	0.134979	0.273809	0.306022	0.209656
Prkch	7.62667	5.2994	4.16605	4.29365	3.64182	2.09853	2.3455	4.12136
Gm28177	2.45004	0.0001	0.136981	0.629486	0.390577	0.220536	0.912711	0.23678
Gm43428	0.0978764	0.163996	0.480786	0.144826	0.134979	0.136954	0.0510869	0.314433
Intu	5.86668	6.28277	8.01154	6.36806	3.32711	4.42505	2.24352	4.19121
Dyrk1b	16.9643	14.1498	20.5895	16.8849	9.93617	11.8608	8.46393	11.4558
Acot10	0.4968	0.389458	0.431639	0.337795	0.224898	0.162028	0.255035	0.218037
Cchcr1	5.23114	2.40391	3.60525	2.50869	1.84344	2.14415	3.21228	1.8861
Amotl1	10.4133	15.6248	14.7412	12.0606	8.94705	6.43225	5.96557	9.81429
Cd6	1.17342	0.218628	0.160329	0.241311	0.269857	0.365045	0.407995	0.244582
C1qtnf1	17.0132	17.2091	15.1417	18.5734	13.0833	6.47788	6.78136	12.663
Traf1	1.56452	0.928843	0.240443	0.193068	0.494655	0.182572	0.255035	0.244582
Fcer2a	0.342317	0.382524	0.0802144	0.193068	0.0900191	0.22819	0.306022	0.104878
Entpd7	3.43418	8.78131	3.37087	2.36396	2.9712	2.10087	2.09056	2.8665
Marcks	41.3106	20.3232	23.073	16.2095	15.9158	14.5067	16.112	14.669
Adgre5	35.0108	23.3124	23.9866	20.6538	18.9266	11.0739	10.9329	19.9121
Gm6951	0.497979	1.14677	1.04302	1.89762	2.13209	0.146212	0.0566691	0.274261
Gm9920	0.693543	0.492442	0.725726	0.194566	0.227254	0.460394	0.410398	0.210176
Cep192	4.10671	2.78633	4.00582	2.55693	2.1132	1.64235	1.98859	2.44492
Hsd3b6	0.147314	0.0548931	0.0001	0.0001	0.0451555	0.045765	0.0001	0.0001
Twf2	6.06224	3.33265	3.52513	2.21924	2.56279	2.32662	1.9376	2.40999
Adgrg6	2.2414	2.78633	2.74081	1.88148	1.17305	1.49645	0.611943	1.81625
Yjefn3	0.635647	0.218628	0.160329	0.337795	0.269857	0.319427	0.153061	0.139804
Trim14	36.6105	17.6911	21.148	21.7567	15.3313	14.5523	13.8032	15.2452
Mcm6	9.77776	5.08087	6.48936	5.35498	2.47288	4.60753	4.53794	3.52762
Kif20a	1.84171	0.819335	1.16202	1.65479	0.714703	0.522903	1.41601	0.889174
Tmem132e	4.25337	3.66044	3.60525	3.13584	3.59686	1.73359	1.47872	2.58462
Nim1k	6.74667	3.27802	3.68536	4.5831	2.338	3.23898	2.39649	2.89895
Pkn3	1.36897	0.819579	0.560901	0.9167	0.449695	0.638753	0.611943	0.803396
Serpinb1a	9.5333	8.35879	10.7354	7.91181	5.62004	6.2954	4.99682	5.79781
Atp2a3	5.86668	2.02148	1.44216	1.54385	1.6636	1.82482	0.917865	1.60669
Nid1	16.5732	23.164	19.4679	18.911	11.7795	10.9941	6.93432	16.3783
Tbc1d9	4.97001	2.66625	2.28372	2.28357	2.204	1.41424	0.968852	2.3658
Gm38102	4.64039	5.19013	4.69885	3.10043	1.43881	2.55471	2.93747	3.73718
Ica1	1.46675	1.47516	0.721129	0.820216	0.854331	0.501899	0.611943	0.558915
Stra6l	164.562	195.801	254.685	188.05	96.0795	117.876	94.0712	155
Rab27a	2.44451	3.82433	3.28479	3.85947	3.19223	1.23179	0.66293	2.6894
Bmp2	25.4709	30.0477	27.239	32.7565	25.3123	11.1309	8.9738	21.6542
Dnase1l3	55.6349	79.8174	76.99	67.1531	61.3699	32.1152	21.9245	47.7089
Tmem229b	4.84004	2.34927	2.56376	2.65342	1.6636	1.82482	0.815891	2.54969
Cyth3	7.33334	6.39204	6.56948	6.60927	4.72085	3.37584	3.72215	4.81988
Incenp	3.7156	1.63906	2.2433	1.78506	1.48376	1.59673	1.01984	1.11773
Gm13889	4.00893	1.80295	2.64388	1.06136	1.39385	1.18617	1.47872	1.81625
Lrrcc1	2.34673	1.31127	3.68536	1.97803	1.30393	1.59673	1.78464	1.60669
Fer1l5	0.342317	0.382524	0.240443	0.241311	0.179938	0.182572	0.153061	0.314433
Ccr7	0.391206	0.0547319	0.480786	0.289553	0.179938	0.456281	0.102074	0.279508
Dok4	2.33861	1.77729	0.807736	1.28267	1.1098	0.961228	1.19352	0.739807
Matn2	2.73784	1.96685	1.1217	1.73682	1.39385	0.912462	1.22379	1.32729
Btk	2.8845	1.03811	1.52227	1.15791	1.03417	0.821226	0.917865	1.18758
Fam160a1	3.91123	7.48468	8.81268	4.98075	2.15816	2.18977	2.80592	6.60263
Lat2	0.548077	0.227001	0.160329	0.0001	0.103513	0.0976021	0.0693087	0.160667
Gm43379	0.488982	0.27326	1.04159	0.434279	0.314817	0.410663	0.357009	0.209656
Vps13c	30.7508	32.8339	38.5351	44.9134	20.3668	19.2053	13.5626	29.792
Gm27029	1.19381	1.33841	0.916621	0.405019	0.190521	0.281983	0.921792	0.785596
Septin1	4.59559	1.3659	2.00296	1.10967	1.12409	1.55112	0.968852	1.01295
Robo4	13.591	17.8647	12.0974	12.9772	10.9702	5.42865	6.06755	10.8621
Calhm5	0.782311	0.218628	0.320558	0.530763	0.359776	0.456281	0.255035	0.209656
C1qc	94.1099	41.7389	46.2261	46.8432	42.352	27.371	27.2271	39.8855
Gm6578	0.0978764	0.0547319	0.240443	0.434279	0.0900191	0.182572	0.153061	0.104878
Fras1	3.86227	2.45854	6.08879	2.65342	1.70856	2.32662	1.47872	2.9688
Msantd1	0.391206	0.382524	0.480786	0.289553	0.134979	0.182572	0.407995	0.244582
Casp1	3.47116	1.58443	1.92285	1.20615	1.34889	1.23179	1.22379	1.0828
Clec4a1	3.56894	2.62243	2.32342	1.92978	1.48376	1.87044	0.66293	2.13058
Phactr2	6.94223	8.57732	8.01154	8.00829	6.3394	4.33382	2.90635	5.62318
Kdelr3	0.0978764	0.710315	0.160329	0.144826	0.179938	0.273809	0.102074	0.139804
Rassf4	13.0533	6.5013	8.49222	5.78915	4.72085	4.19696	3.31425	8.62681
Rhoj	4.1556	3.60581	3.44502	2.99111	2.20312	2.41786	1.47872	1.99088
Icam1	27.9642	10.1616	13.0587	7.91181	8.2277	7.89203	9.43268	9.59899
Cmklr1	6.50223	6.99299	5.04731	6.36806	4.18134	2.05291	2.24353	5.6581
Kcnk6	4.40004	3.22338	4.24616	4.34189	2.69767	1.82482	1.73366	3.87688
Gm48078	0.635647	0.282604	0.180722	0.487751	0.224898	0.198639	0.108855	0.241175
Itgax	2.44451	1.31127	0.881358	0.67549	0.629534	0.775607	0.764904	0.698619
Lama4	4.9867	5.40866	4.96719	4.43838	4.31622	1.87044	1.42773	3.38792
Stab1	58.0792	57.6368	50.4721	48.1459	40.194	22.1249	25.2386	40.4094
Pld1	9.67997	10.9811	12.2576	9.79326	5.8898	6.15854	4.283	9.25548
Trim30d	8.29784	7.77934	12.277	9.89002	5.05706	6.79618	4.58878	5.70297
Ramp3	0.244541	0.218628	0.240443	0.144826	0.0450595	0.136954	0.204048	0.104878
Slc8a1	3.37339	2.18538	1.92285	2.41221	1.34889	1.36864	0.968852	2.13058
Elovl3	2.64006	6.71983	6.56948	3.52177	2.83255	2.281	1.88662	3.31807
Cdhr2	0.146765	0.0547319	0.160329	0.0965842	0.0900191	0.136954	0.0001	0.17473
Ttyh3	23.222	12.5108	18.4264	16.1129	12.2741	7.98327	8.15802	12.0146
Gm6828	1.12453	1.3659	0.641015	0.820216	0.629534	0.821226	0.306022	0.593841
Csf2rb	13.3192	5.53946	8.36484	6.71462	5.58399	4.92685	3.97197	6.80295
S1pr3	3.7156	5.2994	3.9257	5.16201	3.14727	1.87044	1.9376	2.75925
Tes	2.54229	1.47516	1.76262	1.39912	0.764412	1.09493	1.01984	1.46699
Lrrc32	13.3955	16.4989	9.45359	15.4376	8.63234	6.02169	5.20076	8.52203
Ctdspl	8.01777	6.5013	7.93142	8.29774	5.17045	4.51629	3.77313	5.27392
Gm45457	0.293429	0.546419	0.480786	0.434279	0.224898	0.410663	0.306022	0.419211
Itpripl2	12.8577	8.85047	6.24902	7.28466	5.97972	4.33382	4.13004	6.70588
Ly86	6.45334	4.31602	4.48651	4.39013	3.10231	2.46348	2.24352	3.56255
Gm2415	2.0534	1.14737	2.08307	1.06143	1.16905	0.95808	1.12181	0.838323
Arhgef28	0.146765	0.327892	0.0001	0.289553	0.179938	0.136954	0.0510869	0.104878
P2rx7	5.96446	3.33265	3.20468	2.65342	2.24808	1.96168	1.47872	2.96881
Enc1	7.08889	7.10225	6.80982	4.29365	3.14727	4.74438	2.60043	4.75003
Rasa4	5.23114	2.13075	1.84273	1.44736	1.48376	1.55111	1.37675	1.95595
Fzd6	7.13779	3.00486	3.9257	4.29365	2.47288	2.69157	3.26326	2.40999
Rab31	8.3111	7.15688	5.76834	5.45146	5.12549	3.51269	2.90635	4.05151
Chst2	7.91999	2.5678	4.48651	2.89463	3.32711	2.09853	2.29451	2.72432
Fcgr1	7.08889	4.04286	2.32342	3.47353	2.42792	2.0073	1.98859	3.7721
Ifi30	30.0173	11.5821	10.5752	9.31083	9.57648	7.16215	11.3192	9.04592
Cdt1	7.13778	2.18538	2.72399	3.03935	1.97832	2.05291	3.05932	2.0258
Cnn2	12.8577	7.04762	6.16891	5.01728	4.90069	4.2882	4.79287	4.50555
Lgalsl	8.65331	16.1712	17.7054	7.52587	5.62004	5.38303	6.42445	11.2463
Arhgap4	8.25212	5.58064	4.95354	4.65026	3.17796	5.00149	3.72808	3.98167
Ly6d	0.977864	0.27326	0.480786	0.337795	0.179938	0.136954	0.509969	0.384285
Gm6981	0.370376	0.27326	0.400672	0.351762	0.231124	0.182572	0.109257	0.279508
Sema3a	0.293429	0.218628	0.240443	0.0483421	0.179938	0.136954	0.102074	0.209656
Cotl1	32.6572	16.3896	18.106	16.9331	14.2972	11.1309	10.1975	13.9356
Gm11427	0.244541	0.521222	0.240443	0.289659	0.18094	0.0001	0.154792	0.17473
Nfkbie	6.11112	2.62243	4.16605	2.60518	2.15816	2.37224	2.54945	2.61954
Sgsm1	9.77773	8.35879	9.05303	6.70575	3.64182	5.10932	6.06754	5.72795
Parvb	5.8178	4.86234	4.24616	4.5831	3.5519	2.50909	2.03958	3.14343
Stk39	2.93339	2.5678	2.56376	2.07451	1.39385	1.59673	1.27477	1.71147
Ncaph	1.17342	0.601051	0.721129	0.771974	0.314817	0.456281	0.560956	0.419211
Plau	2.8845	0.928843	0.881358	1.2544	0.854331	1.04932	0.560956	1.25743
Bach2	7.8711	20.4682	13.7429	8.19027	6.59742	6.11292	4.98724	10.7063
Map10	0.391206	0.655683	0.560901	0.771974	0.224898	0.410663	0.407995	0.349359
Lpl	26.1064	17.1545	14.9815	11.8194	10.7005	13.1381	11.5741	11.386
Slc4a4	84.8216	123.25	124.899	109.799	64.6969	74.8593	48.9986	74.2525
Fmnl2	8.99553	12.7293	11.6968	9.02138	6.20452	5.29179	3.92609	9.29039
Aldoart2	0.0978764	0.163996	0.0802144	0.386037	0.224898	0.0913362	0.0510869	0.139804
Tek	15.9866	13.9859	13.8599	12.1571	12.1392	6.2954	5.4557	10.5477
Notch3	4.10671	3.16875	2.8041	1.59209	2.15816	1.45988	1.12181	1.78132
Dynlt1a	1.45574	0.674628	0.457476	0.53501	0.323051	0.419405	0.57299	0.499602
Gm43963	0.246131	0.276169	0.400672	0.0001	0.045389	0.137609	0.0510869	0.175844
Slc7a1	1.71119	1.09274	0.560901	0.820216	0.629534	0.410663	0.407995	0.768471
Gm48342	4.89095	4.65931	5.63181	3.53284	1.69581	5.00389	3.97496	3.67374
Actr3b	0.0489882	0.218628	0.400672	0.144826	0.134979	0.0457181	0.153061	0.0699519
Rps23rg1	7.68512	2.56371	5.82064	4.56781	4.26367	3.57263	3.93844	2.96599
Stab2	52.0165	62.936	58.3233	53.6441	36.732	26.3674	25.3916	46.2422
Ifi47	53.1414	23.5465	32.6867	12.6395	10.7454	22.7636	21.8225	17.4282
Apobec1	13.9821	10.0524	9.53371	8.15302	5.57508	6.34101	7.49518	6.56618
Chka	24.7376	26.8244	41.7397	11.8194	8.58737	15.0997	14.8373	22.7718
Tanc2	5.72002	6.61057	6.40925	8.58719	3.55191	2.7828	3.00833	6.21692
Dok2	6.60001	1.69369	2.16319	1.8333	2.338	0.912462	1.68267	1.67655
9130002K18Rik	0.0489882	0.109364	0.0802144	0.193068	0.0450595	0.0001	0.102074	0.0001
Fam219a	12.9066	7.3754	8.73258	6.0786	5.26037	5.74797	4.84386	5.62318
Ube2c	1.07564	0.327892	0.480786	1.2544	0.404736	0.410663	0.357009	0.279508
Tnfrsf18	0.586758	0.496135	0.320558	0.216392	0.314817	0.22819	0.357009	0.209659
Gm9502	0.882621	0.877778	0.718154	0.613894	0.674493	0.547517	0.256772	0.523989
Tm6sf1	4.97742	3.10446	3.66223	2.11505	2.04072	1.62566	2.07601	2.73734
Kantr	1.76008	1.3659	1.76262	1.68857	1.30393	1.27741	0.866878	0.9431
Emilin2	4.35115	4.53455	3.52513	3.81123	2.74263	1.68797	2.3455	3.24821
Megf8	18.2843	11.6367	13.5394	11.7229	8.67729	7.80079	7.90307	9.88416
Soat1	8.35998	5.40866	4.96719	4.39013	3.95654	3.51269	2.90635	4.5754
Capn6	0.880088	0.874211	0.480786	0.723732	0.359776	0.365045	0.255035	0.663693
Sgcb	3.03117	2.51317	2.40353	2.31572	2.20312	1.55111	1.01984	1.8861
Ndn	1.32008	1.58443	0.801244	1.15791	0.449695	1.0037	0.968852	0.558915
Zc3hav1l	0.293429	0.601051	0.480786	0.337795	0.269857	0.319427	0.153061	0.349359
AC167036.1	0.556158	0.279021	0.328692	0.217486	0.257612	0.0001	0.0510869	0.218916
Gm5903	3.92627	6.62151	6.96625	5.10449	3.03089	3.46327	1.36984	5.07617
Gpsm3	8.75729	2.95223	2.11137	2.22034	2.54191	2.07226	3.33544	2.00394
Cacna1f	0.53787	0.0547319	0.0802144	0.0483421	0.134979	0.136954	0.102074	0.0001
Mcu	16.8629	18.0279	31.1629	20.1643	12.8575	13.3662	9.37946	18.0561
Ccng2	18.2843	22.3992	17.7054	9.84149	10.8803	7.61832	7.49517	14.5642
Anxa3	5.86669	3.49654	2.32342	2.94287	2.15816	2.50909	2.44747	2.47984
Pkm	33.8385	18.1374	18.1481	16.2271	14.4194	11.7365	13.453	13.7845
Slc30a3	0.244541	0.710315	0.641015	0.144826	0.179938	0.410663	0.306022	0.209656
4933411K16Rik	2.0534	1.09274	1.60239	1.54385	0.94425	1.36864	0.866878	0.9431
Cbx2	12.1733	9.45143	11.4565	6.99521	6.20452	5.83922	5.65965	7.71873
Hspa12b	1.2223	1.3659	1.44216	1.2544	1.21401	0.775607	0.204048	0.9431
Gm14221	1.95563	0.819579	0.801244	0.627248	0.584574	0.729989	0.560956	0.593841
Plekhm3	3.86227	2.89559	3.68536	2.89463	1.8884	1.5055	1.68267	3.66733
Oit3	29.2353	39.3897	38.3749	34.8309	32.4159	13.868	10.8603	27.8361
Atp11a	19.2621	15.5156	24.8356	14.135	11.24	9.03247	8.56591	17.8822
Fam171a1	6.35557	7.43005	5.20753	6.22334	5.70997	2.41786	2.49846	4.15629
Pilrb1	2.29785	1.58443	1.92285	0.820216	1.34889	1.32302	0.917865	0.803397
Cdr2l	2.78673	2.34927	1.92285	1.97803	1.6636	1.82482	0.917865	1.15266
Mmd2	9.5333	7.10225	10.0945	11.8677	4.04646	6.47787	5.60866	7.61396
Arrb1	21.1687	18.3018	14.0201	15.4858	13.3081	7.5727	8.15802	13.6212
Trgc2	0.586758	0.109364	0.160329	0.0483421	0.269857	0.0457181	0.0510869	0.139804
Gm15860	0.195653	0.0547319	0.160329	0.144826	0.0900191	0.22819	0.0001	0.0350259
Pcdhga10	0.269526	0.817	0.596924	0.173441	0.607771	0.0001	0.0982332	0.194491
Gm47205	1.00989	0.74954	1.28446	2.07747	0.872465	0.629376	0.764794	0.823726
Adgra2	10.1688	10.107	8.73257	9.11786	7.37346	4.60753	4.74188	6.4614
Rps24-ps2	0.445935	0.224656	0.173375	0.46285	0.200652	0.0470734	0.347306	0.149433
Plk1	1.46675	0.27326	0.400672	0.820216	0.134979	0.319427	0.458982	0.139804
Gm45713	3.67386	2.47993	1.93494	3.38351	1.41764	1.63184	1.97603	1.95593
Lfng	9.38664	5.19013	4.56662	6.22334	4.67589	2.69157	3.62017	3.84195
Fanci	0.766099	0.248654	0.185464	0.471251	0.102633	0.210786	0.283457	0.271985
Wdr91	20.4842	12.8386	20.7497	15.3411	12.0492	8.71314	9.84056	12.9227
Gm19696	6.64889	3.11412	6.40925	3.81123	2.38296	3.23898	4.283	3.38792
Thy1	4.1556	2.51317	1.44216	1.2544	1.12409	0.821226	1.73366	1.57177
Bach2os	0.391206	0.401424	0.51761	0.300533	0.191671	0.22819	0.213631	0.400314
Nek2	2.33867	2.18538	1.51394	1.8333	0.661067	1.14055	1.32576	1.04788
Igf2bp2	1.95563	2.07611	1.04159	1.30264	1.57368	1.09493	0.713917	0.838323
Cdk14	2.00452	1.47516	1.52227	1.30264	1.70856	0.775608	0.357009	1.15266
Sh3tc2	1.12453	1.31127	0.881358	0.771974	0.629534	0.547517	0.255035	0.908175
Ptprn2	0.0001	0.0001	0.160329	0.0483421	0.0450595	0.0457181	0.0001	0.0350259
Ccn1	10.4622	8.57732	12.7383	5.25849	6.1146	6.34101	6.42445	9.63966
Gm15706	0.53787	0.27326	0.641015	0.434279	0.269857	0.273809	0.204048	0.349359
Zfp992	1.23942	0.398603	1.35608	0.927441	0.849566	0.265588	0.536425	0.838217
Ncf4	2.4934	1.03811	1.1217	1.01318	1.03417	0.684371	0.66293	1.11773
Traf3ip2	2.93339	1.74832	3.04445	1.97803	1.30393	1.0037	1.42773	1.36221
Gm10143	0.12896	0.126921	0.234941	0.213863	0.0001	0.128669	0.396817	0.0872881
Agtrap	11.3422	5.51793	5.68822	7.13993	5.03557	4.51629	3.31425	5.48347
Magef1	0.635647	0.601051	0.881358	0.193068	0.224898	0.456281	0.306022	0.279508
Lepr	7.67555	16.3897	1.84273	7.47763	4.13638	3.92326	3.72215	8.80144
Adap1	2.93339	1.58443	1.28193	0.723732	1.03417	0.638753	0.917865	1.25743
Ror1	2.78673	3.38728	4.48651	6.31982	2.56279	2.73719	1.68267	2.6894
C1qb	90.1011	46.6011	46.3062	45.2512	44.1953	29.6062	24.5248	45.1244
Trpm2	12.0266	7.21152	5.52799	4.82431	3.37207	3.37584	3.97708	6.56618
Pkp3	2.98228	1.202	1.52227	1.88154	0.98921	1.27741	1.27477	1.15266
2810021J22Rik	2.45617	2.33712	3.3649	2.07451	1.25897	1.5055	1.32576	1.81625
Gprasp1	8.31345	10.229	8.83273	7.25149	5.64713	5.28422	4.59589	6.06829
Tjp2	18.1866	16.1711	23.3935	17.2226	10.3858	10.8572	9.94254	13.9705
Samd4	2.78673	2.9828	2.88422	3.47353	1.97259	1.91606	2.29451	1.67272
Apc2	0.391206	0.437156	0.400672	0.434279	0.179938	0.365045	0.407995	0.314433
Vsir	14.5199	8.3588	7.61096	8.10478	7.28355	4.56191	4.74188	6.39154
Ust	0.880088	0.764947	1.1217	0.627248	0.539615	0.365045	0.357008	0.663693
Cln6	5.08447	3.7697	3.12456	3.71474	2.65271	2.91966	2.19254	2.30521
Zdhhc2	0.783076	1.42053	0.721129	0.541592	0.44989	0.456281	0.357009	0.873488
Nfatc2	0.880088	0.491787	0.480786	0.482521	0.134979	0.273809	0.458982	0.349359
Manf	106.28	148.758	69.8577	68.7909	62.8513	55.8335	53.8421	54.7984
Trp53i11	10.0222	8.68658	7.69108	7.18817	4.49605	4.60753	4.38497	5.48347
Gm38372	0.488982	0.601051	0.400672	0.771974	0.179938	0.456281	0.255035	0.489063
Gm44751	1.6623	1.25663	1.44216	0.771974	0.764412	0.593135	0.713917	0.873249
Pecam1	20.3376	27.0429	20.4293	22.6257	18.1638	9.89922	6.83235	17.498
Gm49095	0.440094	0.327892	0.400672	0.482521	0.494655	0.0913362	0.255035	0.17473
Gm38155	0.244541	0.382524	0.400672	0.579005	0.179938	0.410663	0.153061	0.279508
S100a9	0.488982	0.327892	0.160329	0.434279	0.224898	0.22819	0.407995	0.17473
Gm47201	0.068985	0.137434	0.0001	0.114347	0.0001	0.0484409	0.0698619	0.0001
Napsa	1.71119	0.546419	0.480786	0.0965842	0.314817	0.365045	0.509969	0.558915
Abtb2	29.0886	24.803	33.2476	11.0958	12.5888	8.16573	10.0955	25.3214
Antxr1	1.76008	1.85759	2.32342	1.88154	1.4388	1.27741	0.968852	0.978026
Gm43909	0.488945	0.27326	0.0001	0.0733313	0.0001	0.0689984	0.1183	0.0595046
Msl3l2	2.83562	1.31127	1.60239	1.20615	0.674493	1.09493	1.42773	0.698619
Dzip3	1.76008	1.80295	1.6825	1.54385	1.30393	0.821226	0.611943	1.0828
Tsc1	32.7551	25.3493	35.3306	37.6291	17.8041	21.03	16.112	29.6173
Tbc1d10c	2.29785	0.601051	0.240443	0.367276	0.224898	0.912462	0.560956	0.419211
3222401L13Rik	0.342317	0.109364	0.480786	0.386037	0.134979	0.22819	0.153061	0.384285
Gm13082	0.488982	0.491787	0.400672	0.289553	0.224898	0.0913362	0.204048	0.279508
Carmil2	1.17896	0.601051	0.160329	0.289553	0.359776	0.273809	0.458982	0.350422
Ccr9	0.391206	0.601051	0.400672	0.337795	0.269857	0.22819	0.244579	0.244582
Pde2a	5.68806	14.2468	11.0328	11.5362	8.31814	6.21803	2.35671	10.0034
Arhgef10l	41.2129	28.0809	33.5681	28.3664	15.0616	20.2089	25.6465	22.8766
Zfp354c	0.733423	0.546419	0.801244	0.241311	0.494655	0.22819	0.255035	0.454137
Ccsap	0.733423	0.437156	0.320558	0.434279	0.269857	0.273809	0.153061	0.17473
Kat6b	12.9066	18.575	16.5838	14.0386	8.99201	8.34821	7.3932	11.5257
Rab3il1	5.18225	3.27802	4.16605	2.31572	3.05735	2.7828	2.14155	2.27029
9330182L06Rik	0.635647	0.437155	1.20182	0.868458	0.449695	0.319427	0.204048	0.698619
Trpc1	0.53787	0.327892	0.480786	0.289553	0.314817	0.22819	0.204048	0.139804
Tfec	3.7156	1.52979	2.40353	2.12275	1.39385	1.23179	1.27477	1.85117
Cyba	24.0042	6.11887	6.56948	5.88564	6.24947	5.10932	8.5659	6.11214
Cd2	0.635647	0.218628	0.400672	0.241311	0.224898	0.136954	0.357009	0.209656
4930455C13Rik	0.267079	0.551944	1.12661	0.483248	0.462836	0.365446	0.107513	0.468465
Irf6	54.6571	53.4847	57.2018	29.7172	23.9635	34.0312	31.0002	35.4849
Zfhx2	9.19108	13.7112	13.0587	16.1571	7.92896	8.48506	5.81486	10.915
Ifi207	3.22672	9.17828	8.8928	8.58719	5.79987	3.87764	1.98859	6.28677
Adgrf1	17.6487	21.1427	14.9014	11.337	9.98112	9.76237	8.5659	13.0973
Pfkfb4	1.17342	1.52979	0.881358	0.820216	0.494655	0.547517	0.560956	1.04788
Serpine1	0.53787	2.02148	0.641015	0.67549	0.674493	0.775607	0.66293	0.523989
6530402F18Rik	2.45537	2.42733	1.20182	2.19612	1.69671	0.846727	0.872558	1.6034
Vav3	1.17342	1.47516	1.1217	0.67549	0.944251	0.410663	0.357008	0.663693
2510009E07Rik	12.9555	9.56069	10.4951	10.7581	7.14867	5.7936	4.58892	8.94114
Ccl24	4.49781	1.80295	2.00296	2.41221	1.6636	1.5055	1.52971	1.53684
Tbc1d2	2.00452	2.07611	2.48365	2.60517	1.43881	1.23179	1.42773	1.60669
Pik3ap1	106.381	121.776	80.9158	105.216	62.0892	64.5496	56.6977	72.0172
Stard8	13.3466	15.0239	11.6968	13.4114	9.8912	5.51989	5.50669	10.8271
Rftn2	0.928976	0.546419	0.560901	0.898453	0.584574	0.365045	0.357009	0.454137
Akap12	4.74226	6.88373	4.88708	4.48662	4.09142	2.5091	2.39649	3.84195
Mad2l2	8.89776	10.8719	15.3019	7.71884	4.85573	6.52349	5.96557	9.29039
Gm26724	0.342317	0.327892	0.881358	0.144826	0.179938	0.410663	0.204048	0.314433
Slc17a7	0.146765	0.109364	0.240443	0.144826	0.0001	0.136954	0.102074	0.17473
B430306N03Rik	4.44893	2.51317	4.08593	2.31572	2.60775	2.05291	1.73366	2.23536
Zfp385a	18.6754	19.9408	26.9186	16.8848	13.2632	12.7732	10.5544	14.6341
AW011738	5.52447	4.42529	3.9257	2.89463	1.70856	3.33022	3.00833	2.54969
Pnkd	66.0484	89.3332	133.492	90.4665	53.0658	49.0028	47.3669	74.9199
Lyl1	1.61342	0.764987	0.881402	0.781882	0.589249	0.778954	0.40822	0.910855
Gm26660	0.53787	0.109364	0.480786	0.289553	0.179938	0.136954	0.407995	0.139804
Cd40	2.00452	0.109364	0.400672	0.337795	0.404736	0.22819	0.66293	0.454137
Grin2b	0.146765	0.218628	0.801244	0.289553	0.0450595	0.273809	0.357009	0.0699519
Arl4c	6.6489	1.96685	2.64387	1.73682	2.38296	1.87044	1.98859	2.30521
Kif11	2.0534	1.58443	1.04159	1.15791	0.674493	0.821226	0.866878	1.04788
Hsd3b7	524.577	501.011	712.53	459.031	267.102	396.987	358.939	378
Trim68	3.91115	3.27802	3.36491	2.7499	1.12409	3.23898	3.00833	1.36221
Trim35	6.60001	5.35403	5.04731	5.25849	5.03557	2.281	2.80438	3.38792
Gm7357	0.733423	0.327892	0.320558	0.868458	0.719453	0.320149	0.153061	0.210152
Tor3a	6.45334	7.10225	8.01154	5.11377	3.86662	2.73719	4.38497	5.6581
Gm2710	0.313269	0.0753629	0.0001	0.591272	0.290107	0.071083	0.0001	0.0577053
Prickle2	1.51563	2.24001	1.6825	2.36396	1.6636	1.04932	1.01984	1.29236
Il27ra	2.24896	1.31127	1.6825	1.44736	1.43881	0.684371	0.866878	1.15266
Nid2	8.19842	8.67139	9.83047	6.56619	5.27349	4.52752	3.88383	6.85839
Papln	4.00893	3.22339	2.8041	3.52178	2.83255	1.73359	1.22379	2.58462
Sh3tc1	8.89775	7.48468	6.40925	5.59619	5.75492	3.14775	4.13004	5.13421
Rad51c	0.440094	0.983475	1.1217	0.723732	0.314817	0.456281	0.255035	0.558915
Prr5l	2.20007	1.47516	1.20182	1.49561	1.6636	0.547517	0.866878	1.11773
Lrat	19.9954	16.0619	15.1417	18.4286	10.9702	8.5763	7.0363	10.897
Arhgef4	0.53787	0.382524	0.560901	0.193068	0.165767	0.389894	0.0510869	0.279508
Peg3	6.40445	9.34215	7.05017	6.17509	2.87751	4.2882	5.25176	4.5754
Zfp667	3.47116	3.66044	3.04445	2.171	2.02328	1.77921	2.09057	2.09566
Sh3bp1	3.61783	2.05088	1.52227	2.02627	1.57363	1.23179	0.989494	1.36221
Lrrc8b	1.41786	1.85759	2.8041	1.68857	1.70856	1.36864	0.968852	1.22251
Dnaaf3	1.17342	0.327892	0.160329	0.193068	0.179938	0.365045	0.255035	0.17473
Btbd8	3.12895	2.29463	2.00296	2.50607	1.34889	1.86675	1.1728	2.05998
Gm11847	10.9326	9.22832	10.9363	13.6273	10.3149	6.38389	4.43537	7.17154
Gm8750	6.39637	1.48021	2.12909	3.38825	0.802703	1.54725	3.58558	2.55385
4430402I18Rik	1.64647	0.710315	1.04159	0.919308	0.634372	0.655935	0.923569	0.733545
Ncmap	3.7156	2.78633	2.00296	1.78506	1.57368	2.14415	1.9376	1.11773
Pdia4	242.437	354.398	235.857	173.623	144.23	164.727	148.321	153.395
Gramd4	11.1955	6.55594	9.45359	7.9118	5.08053	5.61113	5.20077	6.35663
Hk1	7.57777	4.42529	5.44788	4.39013	3.82166	2.73718	1.98859	4.26107
Gm6397	0.487898	0.40875	0.227805	0.855149	0.510007	0.222904	0.246387	0.208189
5330438I03Rik	1.49287	0.842228	0.778598	0.88605	0.748267	0.41726	0.302734	0.792692
Basp1	4.79114	1.80295	2.64387	1.15791	2.06824	1.27741	1.78464	1.43206
Smagp	29.5775	18.5203	23.3134	17.8497	12.7237	14.1873	16.6728	14.8087
Rtl6	0.977864	0.327892	0.641015	0.434279	0.539615	0.319427	0.153061	0.419211
Gpr137b	2.76698	1.02495	1.96726	0.953303	1.18401	0.607856	0.815891	1.39209
Setd1b	42.1905	61.5708	40.2233	39.4643	30.4833	25.6374	20.6016	31.329
Rfx3	2.24896	2.34927	2.48365	2.12275	1.25897	1.32302	1.27477	2.06073
E230013L22Rik	1.45138	0.403963	0.780748	1.12895	0.519415	0.557993	0.470942	0.543754
Gm37981	2.00452	2.07611	1.28193	1.20615	1.07913	0.866844	0.815891	1.22439
Gng5-ps	0.500619	0.437156	0.320558	0.421071	0.532667	0.136954	0.255035	0.15992
Trim30a	11.8932	8.50118	9.35409	8.34571	8.16124	6.06832	5.04795	6.59116
Ccdc120	1.27119	0.710315	0.641015	0.482521	0.224898	0.684371	0.458982	0.593841
Gm14398	0.903723	0.508313	0.409314	0.258395	0.179681	0.644806	0.473186	0.270241
Snx30	15.5954	10.6533	9.61383	10.4686	6.69907	7.93765	6.27149	8.62681
Col5a3	7.04	5.40866	9.61383	5.4997	3.32711	4.47067	5.4557	4.7151
Jpt2	27.9153	36.4942	34.5294	26.1474	20.2319	21.2125	16.112	20.6064
Ms4a6b	3.17783	1.85759	1.52227	1.20615	1.48376	1.59673	0.764904	1.46699
Zfyve26	47.4705	39.8269	44.7841	40.4271	20.9962	31.7502	27.431	31.6082
Gm49767	0.244541	0.109364	0.0001	0.386037	0.134979	0.136954	0.0510869	0.0699519
Ckap2	0.733423	0.382524	0.881358	0.771974	0.134979	0.410663	0.560956	0.314433
Adrb1	2.44451	2.24001	2.32342	2.41221	1.70856	1.04932	1.58069	2.44492
Fgd1	1.84955	1.29344	1.25265	1.43638	1.20814	0.805645	0.992325	1.10206
Ifit1bl1	0.977864	0.218628	0.560901	0.241311	0.134979	0.22819	0.306022	0.349359
Fat4	2.00064	2.01219	2.56376	1.34693	1.34889	1.14055	0.968852	1.70182
Rtn4rl2	0.635647	0.327892	0.160329	0.434279	0.269857	0.136954	0.204048	0.454137
A230060F14Rik	2.14425	0.60078	0.60257	0.844186	0.250672	0.787756	0.820833	0.600492
Kifc1	1.5217	0.327892	0.549331	0.50918	0.238651	0.369735	0.571341	0.375509
Samd10	1.61341	0.928843	1.84273	1.39912	0.764412	1.18617	0.968852	1.01295
Stx1b	3.12895	2.67707	5.20754	2.41221	1.34889	2.18977	2.49846	2.47984
Rgs14	0.8312	0.218628	0.240443	0.241311	0.314817	0.365045	0.204048	0.209656
Gimap4	17.4043	8.90511	10.1746	7.76708	8.40753	6.02168	4.79287	6.88051
Mtss2	2.98228	3.98823	4.16605	2.84639	2.65271	2.281	1.63168	2.20043
Ace2	0.293429	0.655683	0.320558	0.868458	0.404736	0.365045	0.102074	0.523989
Dennd2a	6.74667	4.04286	4.16605	4.0042	2.56279	3.19337	2.3455	3.70225
Tnnt1	1.71119	0.710315	0.961473	0.530763	0.584574	0.729989	0.866878	0.523989
Slfn5	21.0256	15.1332	14.5809	13.9903	12.7237	9.48866	9.38169	12.0997
Gmip	8.94664	5.84572	5.12742	5.40322	3.91158	4.37944	4.23201	4.05151
Gm5391	0.782311	0.546419	0.480786	0.145571	0.224898	0.136954	0.407995	0.209656
Colec10	30.1641	41.4657	36.6124	34.9756	27.5603	17.335	13.4097	27.7662
Gm15601	0.379391	0.360055	0.816595	0.266825	0.309949	0.104462	0.401495	0.199935
Nr0b2	53.5327	82.3304	47.9085	57.8424	45.7689	27.006	31.1531	31.8526
Cmpk2	11.831	8.57732	9.37348	6.60927	6.65412	4.92685	5.50669	5.20406
Slc1a4	7.0889	4.09749	10.5752	6.03037	4.31622	4.24258	3.67116	5.48347
Ehd3	78.857	123.249	101.265	103.914	80.6127	42.1056	35.1811	79.5267
Cep128	1.27119	1.31127	1.28193	1.10967	1.03417	1.04932	0.458982	0.663693
Gm6159	2.15118	1.48085	1.61018	2.26037	1.50169	1.01054	1.22916	0.630327
Atp8b2	3.86227	3.98823	2.8041	2.36396	2.42792	1.68797	1.68267	2.27029
Cnp	21.1031	15.7372	14.7414	13.3791	10.4757	12.0433	10.2151	10.5247
Tub	0.0489882	0.109364	0.0802144	0.0483421	0.0001	0.0001	0.0510869	0.0699519
AB124611	4.59559	2.89559	3.3649	3.18408	2.29304	1.77921	1.27477	2.9688
Calr-ps	0.782311	1.58443	0.721129	1.35088	0.809372	0.775607	0.357009	0.698619
Plekhh2	1.56452	1.63906	1.44216	1.68857	1.30393	0.775607	1.07083	1.01295
Gm43254	0.293429	0.327892	1.1217	0.579005	0.449695	0.456281	0.357009	0.384285
Trim36	0.782311	0.109364	0.320558	0.289553	0.269857	0.0913362	0.204048	0.17473
Lamb1	12.4177	11.746	9.53372	9.11786	6.65411	6.47787	6.52642	7.40441
Pgam2	0.0978764	0.109364	0.400672	0.193068	0.134979	0.136954	0.153061	0.0350259
Fzd5	13.2651	10.1543	11.6167	6.78859	5.97972	6.34101	4.94583	8.30056
Mast4	3.61783	4.53455	4.08593	3.85947	1.8884	2.37224	1.98859	3.91181
Spata13	53.1416	43.3779	42.1402	28.27	22.5698	31.0204	27.89	28.3599
Flt1	11.2933	13.3303	12.3377	12.3018	8.67729	5.2918	6.37347	9.36026
P2ry6	2.34673	2.02148	2.08307	2.41221	1.97832	0.912462	0.713917	1.78132
Gm47123	0.653249	0.4645	1.36718	0.00170319	0.691149	1.00438	0.0953514	0.354092
Ttn	0.0001	0.0547319	0.0001	0.144826	0.0450595	0.0457181	0.0510869	0.0350259
9530026P05Rik	0.195653	0.163996	0.160329	0.530763	0.269857	0.0913362	0.0001	0.17473
Fam189b	1.85785	1.14737	0.721129	1.01318	0.674493	0.593135	0.611943	0.9431
Lama1	7.18667	6.6652	7.61097	6.17509	3.7767	4.56191	4.283	4.36584
Emilin1	34.9065	28.5179	25.8771	24.6035	18.4784	17.8368	16.7748	18.7204
Mturn	3.66672	2.78633	1.6825	2.46045	1.84344	1.59673	0.866878	1.50192
Kit	7.62666	8.30415	7.45074	7.33291	6.65412	3.51269	4.74188	5.41362
Lmo2	6.74667	3.44191	4.16605	3.42529	2.87751	3.14775	3.1103	3.10851
Lyz2	135.078	60.4777	76.9099	50.8473	46.1736	41.0108	46.1943	65.5561
Taf9b	0.880088	1.3659	0.480786	0.627248	0.494655	0.456281	0.357009	0.558915
Mcc	29.2841	50.9716	42.7313	28.4534	25.4922	22.3986	16.6218	34.7073
Afap1l1	4.40004	4.69845	3.76548	3.71475	3.91158	1.96168	1.37675	2.89895
Csl	3.76625	0.710744	1.04159	1.49724	1.30393	0.638753	1.42877	1.0494
Gabbr2	36.6663	49.7698	45.6653	40.5717	27.7851	31.4766	19.1202	36.7771
Gm18095	0.0978764	0.163996	0.0001	0.241311	0.0001	0.0913362	0.204048	0.0699519
Sema6d	14.2266	19.6676	22.0316	17.0296	11.9593	10.766	6.57741	17.4281
Fbxo21	132.781	124.506	101.505	88.0906	64.6521	92.2866	75.9196	64.7531
Notch4	6.60001	5.79108	5.20753	4.67959	3.50694	2.05291	3.46721	3.7721
Cap2	0.0978764	0.163996	0.160329	0.144826	0.0900191	0.0913362	0.153061	0.0699519
Gm48768	0.697845	0.69819	0.493708	1.22395	0.499873	0.380901	0.560571	0.674776
Svil	39.0129	30.8124	39.0959	35.4098	20.4567	27.4621	22.3324	26.5438
Fbxo5	1.46675	1.03811	0.560901	0.482521	0.269857	0.593135	0.458982	0.663693
Dnm3	0.8312	0.819579	0.560901	0.67549	0.449695	0.456281	0.102074	0.628767
Gm6125	0.577144	0.185645	0.33098	0.373306	0.307992	0.0565006	0.238228	0.125025
Sbsn	0.488982	0.352934	0.400672	0.158388	0.224898	0.136954	0.255035	0.279508
Smad6	20.6309	7.97636	9.69394	6.27158	8.0029	6.34101	7.0363	7.09007
Slfn8	3.7156	2.07611	2.08307	2.41221	1.79848	1.82482	1.32576	2.0258
Zfp781	0.524495	0.000732559	0.172475	0.856936	0.49281	0.408325	0.000127426	0.173549
Fpr1	4.9867	2.5678	2.96433	2.65342	2.92247	1.55111	1.1728	2.9688
Lrrn1	0.0001	0.0547319	0.0802144	0.144826	0.0450595	0.0457181	0.0001	0.139804
Morc4	3.76449	4.0975	3.76548	4.29365	2.20312	2.32662	2.24352	2.93388
Cxcl16	15.0019	7.05301	8.18683	7.52661	6.98356	5.17814	4.90588	6.22863
Fgd2	7.18666	2.89559	3.20467	1.78506	2.338	2.281	2.44747	2.58462
Pm20d2	4.79114	2.07611	3.12456	1.78506	1.6636	1.87044	1.83563	2.40999
Nuak1	7.23555	2.95022	4.56662	2.94287	2.78759	2.41786	2.44747	3.24821
1810012K08Rik	0.228942	0.699411	1.45302	0.722735	0.814001	0.131481	0.302681	0.641807
Igsf6	5.67113	3.55118	3.20468	2.84639	3.19223	2.18977	1.01984	3.80703
Evi2a	3.25254	1.7056	1.98368	0.661684	1.16516	1.04659	1.23016	1.49241
Zfp532	3.34616	4.0975	4.64674	3.47353	3.41702	1.82482	1.63168	3.24821
Plcd1	1.17342	0.655683	0.320558	0.579005	0.314817	0.638753	0.306022	0.384285
Gm47854	0.796289	0.727819	1.14512	1.35914	1.4158	0.306463	0.27074	0.643228
Ocln	21.8042	20.8148	20.2691	15.4858	12.9484	12.2257	10.6054	13.6212
Hck	9.8755	5.08087	4.24616	4.10068	5.39525	2.82842	1.98859	4.99451
Slc17a4	52.4571	67.7437	62.2491	50.6543	33.1803	41.695	34.4673	42.1906
Zfp763	3.22672	1.85759	4.00582	1.2544	1.16905	1.82482	1.68267	2.06073
Pold1	7.67554	3.60581	5.12742	3.95595	1.97832	3.55831	3.41622	3.14343
Acnat1	40.775	45.1735	48.501	33.7081	21.5854	26.3088	21.6371	36.6621
Tceal1	0.782311	1.202	1.1217	0.868458	0.674493	0.684371	0.815891	0.558915
Nav2	56.661	42.7223	71.7022	53.3078	32.2361	40.4633	28.8079	41.5971
Ccl6	9.87552	6.28277	6.56948	7.6706	5.70996	3.7864	3.72215	5.83273
Ptpn18	3.27561	1.14737	1.04159	0.868458	1.07597	1.36864	1.27477	0.838323
Kcnk13	1.71119	0.983475	0.961473	0.964942	1.21401	0.182572	0.458982	0.873248
Evc	4.84003	4.80771	4.00582	6.07861	2.56279	2.46348	3.26326	3.73718
Gm20482	0.369382	0.000215404	0.502664	0.0869518	0.00011265	0.131542	0.0001	0.440724
Fam167b	8.3111	6.22814	4.88708	4.19716	3.86662	2.87404	3.72215	3.31806
Zfp78	0.733423	0.764947	1.36204	0.67549	0.629534	0.593135	0.357009	0.489063
Tnfsf13	1.06393	1.27044	1.31467	1.28235	1.21733	0.373699	0.824842	0.8258
Heg1	16.7688	16.9907	16.023	15.9683	12.364	8.25697	6.83235	12.8529
1700061E17Rik	0.324849	0.426035	0.0001	0.123654	0.0549115	0.155043	0.178026	0.165209
Mthfd2	1.17342	0.819579	1.04159	0.386037	0.269857	0.501899	0.713917	0.523989
Ptprm	3.91116	4.42529	3.9257	3.6665	3.14727	1.32302	1.73366	3.56255
Kctd12	32.2174	21.5251	22.7526	20.503	17.2646	12.5451	12.135	20.5366
Fam83g	4.74226	3.49654	3.3649	3.52177	2.338	3.05651	2.19254	2.61955
Mapk15	6.16001	3.9336	7.69108	2.84639	3.10231	2.7828	3.92609	4.22614
Mbp	2.20007	1.25663	1.60239	0.771974	0.764412	0.684371	1.12181	1.18758
Acpp	10.3644	6.6652	7.61097	8.63544	5.8898	6.20416	4.283	5.86765
Zfp407	8.25352	9.069	8.332	9.31083	5.84484	4.88124	4.43596	6.63603
Stard9	4.31978	4.79138	3.86787	4.98656	2.03102	2.51336	2.35209	3.68432
Gm11223	2.39491	1.14319	1.26767	1.37116	1.00636	0.813778	0.975979	0.821816
Chek1	0.195653	0.710315	0.721129	0.530763	0.224898	0.319427	0.255035	0.279508
Lrrc8c	5.18225	9.99775	6.24902	8.63544	5.53012	3.92326	2.49846	5.69303
Mns1	0.45728	0.350526	0.783242	0.61334	0.250531	0.10499	0.778938	0.223996
Gm45605	0.0489882	0.163996	0.480786	0.0965842	0.314817	0.0913362	0.102074	0.0699519
Saa3	14.8621	2.02148	1.6825	2.171	2.29304	2.05291	4.23201	5.20407
Selenot-ps	3.76449	0.819579	0.560901	0.67549	0.449695	0.593135	1.73366	0.663693
C2cd5	5.86668	5.19013	4.80696	3.85947	3.01239	3.37584	3.21228	3.17836
Tcf24	5.10851	6.22814	6.56948	4.42385	2.63565	4.23134	3.99304	3.4757
Pcdhb14	0.342317	0.327892	0.560901	0.386037	0.494655	0.182572	0.102074	0.419211
Gm8524	0.28969	0.324769	0.182366	0.430318	0.502188	0.0959318	0.135354	0.156723
Sdr9c7	18.4798	26.1689	32.4465	25.5202	14.6119	15.7384	13.4606	18.895
Gm16587	0.53787	0.109364	0.641015	0.193068	0.134979	0.684371	0.204048	0.139804
Prr18	0.488982	0.491787	0.400672	0.144826	0.134979	0.365045	0.458982	0.17473
Fam129b	9.87552	7.92173	6.97005	5.01728	6.02468	5.61112	5.71064	4.7151
Rnf213	93.9743	64.554	76.3411	87.716	39.8048	57.5317	48.4059	57.2689
Hcn2	0.733423	0.819579	0.560901	0.482521	0.179938	0.501899	0.306022	0.349359
Ncald	28.8931	24.5298	29.4021	24.6037	14.0274	18.8404	20.9556	17.5329
Cecr2	15.8887	15.6248	14.1803	13.0255	8.13778	10.1273	6.93432	11.351
Klf6	16.4754	9.77922	8.49223	11.2405	8.31762	6.43225	7.3932	8.068
Trnp1	0.0978764	0.0001	0.0802144	0.0965842	0.0001	0.0913362	0.0001	0.0350259
Vangl2	0.488982	0.437155	0.641015	0.241311	0.449695	0.182572	0.0001	0.489063
Gm47640	0.391206	0.710315	0.320558	0.723732	0.584574	0.365045	0.153061	0.314433
Cd207	4.1556	2.95022	1.04159	3.0876	2.65271	1.55111	1.22379	2.30521
Tmsb4x	175.656	75.0642	71.6223	54.2727	55.9752	56.9771	73.7265	61.9935
Amt	64.0928	49.169	69.2989	42.2601	30.7074	39.5966	43.7978	39.6409
Arhgdib	17.9421	8.14025	8.09166	8.24951	7.77811	6.52348	5.4557	7.29963
Prdm1	0.53787	0.327892	0.240443	0.289553	0.494655	0.0001	0.306022	0.384285
Hist1h2bq	0.0001	0.256037	0.0001	0.188211	0.116908	0.0001	0.190449	0.0001
Gm32281	0.488982	1.03811	1.20182	0.193068	0.224898	0.501899	0.306022	0.698619
Hoxb5	0.782311	0.928843	0.881358	0.434279	0.584574	0.319427	0.306022	0.523989
Cdpf1	5.08447	3.55118	4.64673	3.57002	2.15816	2.69157	3.26326	2.89895
Foxred2	0.53787	0.327892	0.0802144	0.337795	0.314817	0.0457181	0.306022	0.209656
Ptpn13	1.36897	2.24001	1.44216	1.39912	0.94425	1.18617	0.611943	1.01295
Cdca7l	1.17201	0.0547319	0.765399	0.31453	0.357337	0.524188	0.242699	0.266147
Dpp9	62.7727	91.0171	92.6925	61.7016	41.0933	44.843	42.0133	61.3305
Tiam1	1.41786	0.874211	1.60239	0.820216	0.809372	0.684371	0.66293	0.873249
Rem1	0.488982	0.655683	0.240443	0.241311	0.314817	0.136954	0.306022	0.314433
Kcnj8	6.20891	4.26139	4.72685	3.32881	2.69767	3.2846	3.26326	2.37506
Tmco6	12.5644	9.2329	6.97005	5.45146	4.36118	5.65674	6.93432	5.69303
Selenoi	65.0213	57.4731	76.5092	44.431	33.1802	33.6207	36.7106	47.4295
Xlr	0.635647	0.27326	0.480786	0.530763	0.539614	0.182572	0.204048	0.244582
Trim30b	0.53787	0.437156	0.240443	0.193068	0.224898	0.22819	0.306022	0.17473
Tspan6	0.635647	0.382524	0.240443	0.144826	0.224898	0.136954	0.357009	0.279508
Wipf1	9.97331	7.10226	6.24902	6.12685	6.20452	3.55831	2.90635	5.27391
Abcb11	702.124	727.483	844.154	739.495	460.93	489.113	412.296	539.435
Col6a3	8.35998	6.88372	7.53085	6.85048	3.55191	5.61112	4.99682	4.19121
Tmem221	0.488982	0.546419	0.400672	0.193068	0.224898	0.136954	0.509969	0.209656
Cbs	787.307	545.286	751.403	584.084	338.73	391.492	499.071	465.215
Ocstamp	0.391206	0.601051	1.28193	0.144826	0.179938	0.365045	0.255035	0.768471
Pml	35.6885	23.8196	31.6453	27.7876	16.6801	19.8896	19.936	22.0733
Malt1	7.52888	5.35403	8.01154	6.4163	4.36118	4.24258	3.41622	5.41362
Mcm2	4.59559	3.16875	5.04731	3.18408	1.6636	3.23898	2.65142	2.61955
Fam13a	32.1196	44.5798	40.9385	42.212	28.4146	30.0168	22.5363	27.382
Gm49914	1.17119	0.237197	0.560901	1.0227	0.857801	0.167353	0.56369	0.327293
Pkmyt1	1.22652	1.14737	0.961473	0.985381	0.314817	0.560059	1.14304	0.601659
Lpxn	3.08006	1.42053	1.04159	0.771974	1.16905	0.95808	0.764904	0.873248
Foxk1	34.173	36.1664	32.2061	34.0591	22.9744	20.8476	16.4689	24.2387
Fam177a2	0.280685	2.02686	2.1408	2.89942	2.1875	0.257555	1.95741	0.50978
Tap1	71.2127	21.2733	33.4017	23.9269	20.4996	28.435	30.3993	19.5551
Inpp4b	2.10229	1.202	0.801244	0.771974	0.854331	0.684371	0.458982	0.908174
Gm49601	0.000106418	0.217934	0.196764	0.279164	0.000123523	0.000103537	0.167771	0.0903418
Mgat5	12.5155	12.8386	16.744	14.135	9.03697	6.88843	6.93432	12.4687
Has3	0.342318	0.437155	0.240443	0.193068	0.179938	0.0913362	0.208077	0.279508
Cd200r1	0.928976	0.546419	0.961473	0.434279	0.494655	0.501899	0.306022	0.384285
Cbl	18.2354	13.9312	14.4207	14.1833	8.58737	9.76237	6.11853	13.1672
Slfn1	1.27119	0.710315	0.480786	0.67549	0.359776	0.729989	0.560956	0.419211
Als2cl	24.0566	20.8261	32.6271	20.506	9.76273	15.4701	14.1235	18.9199
Ago4	6.40446	4.53455	4.72685	4.10068	2.78759	3.46707	2.65142	4.47062
Lrrc8e	0.342317	0.27326	0.0802144	0.482521	0.404736	0.365045	0.0510869	0.17473
Ppp1r9b	24.3463	13.8766	8.89281	10.7581	11.7346	7.25338	8.36196	9.74445
Gm6755	1.59129	0.928998	1.01589	0.028421	0.225962	0.0376673	1.02781	0.80383
Arhgap45	13.1999	8.35879	8.57234	6.56103	5.44021	6.43225	5.76162	5.41362
Cxcl10	7.67555	2.62243	3.04445	2.41221	2.47287	3.01089	3.00833	1.78132
Map3k21	14.471	9.99775	8.25188	8.20126	5.70996	7.5727	6.42445	6.21692
Me2	3.37339	2.89559	2.96433	2.12275	2.65271	1.73359	0.917865	2.79418
Sipa1l1	33.5374	35.2924	47.7482	39.7514	21.8504	24.2689	19.3752	30.0364
Vcl	18.9915	15.16	19.9706	14.9737	10.122	10.43	9.32566	13.5477
Renbp	5.13336	3.16875	2.72399	2.89463	2.51783	1.77921	2.29451	2.40999
Adck5	28.4348	32.3969	26.3577	15.3411	10.071	15.5876	17.8768	22.3876
Ly9	4.74225	2.67707	1.84273	1.8333	1.93336	1.45988	1.32576	2.40999
Tmem35a	0.0001	0.0547319	0.0001	0.0483421	0.0001	0.0001	0.0510869	0.0699519
Impdh1	3.37339	3.16875	4.24616	2.07451	2.65271	1.59673	1.58069	2.54969
Slc12a8	0.488982	0.491787	0.320558	0.434279	0.224898	0.22819	0.306022	0.209656
Srcin1	0.293429	0.327893	0.560901	0.337791	0.0450595	0.182572	0.153061	0.593841
Gm7407	2.45461	1.73573	1.00113	2.88958	1.4687	1.19779	1.27145	1.28671
Slain1	0.586758	0.163996	0.160329	0.241311	0.224898	0.136954	0.153061	0.139804
Gm8798	0.481757	0.437923	0.0001	0.289553	0.0902809	0.319427	0.509969	0.0699519
Fbxo40	0.635647	0.218628	1.1217	0.868458	0.584574	0.365045	0.407995	0.279508
9430064I24Rik	14.4059	8.43757	12.5305	14.4885	7.16605	7.80638	8.79781	7.86696
Ighd	0.733423	1.25663	1.04159	0.241311	0.359776	0.501899	0.407995	0.523989
Sparc	91.2253	70.4758	52.3146	50.0754	42.6667	42.653	43.8998	40.2697
Card9	1.17342	0.437156	0.240443	0.434279	0.269857	0.593135	0.306022	0.314433
Evi5l	8.27963	5.02676	6.80982	6.16842	3.19223	4.97247	4.93578	4.28177
Zfp974	2.60704	2.08284	2.96136	2.30499	1.73786	1.40627	1.59243	1.75265
Gm42047	52.8635	58.3151	23.3054	35.6373	10.375	37.087	32.338	45.8786
Btla	0.977864	0.491787	0.721129	0.530763	0.809372	0.501899	0.255035	0.384285
Ripply3	2.10229	1.58443	0.881358	1.68857	1.30393	0.593135	0.968852	1.15266
Sash1	62.0607	55.387	62.5585	57.8827	35.6022	35.1218	32.4249	48.735
0610030E20Rik	39.2318	38.5362	43.9581	33.6531	21.2529	29.8129	24.605	27.5087
Chic1	13.8355	11.9099	22.7526	12.9772	7.14867	10.6747	7.69913	14.4594
Tnfsf13b	0.293429	0.382524	0.240443	0.289553	0.269857	0.0913362	0.0510869	0.104878
Adcy4	5.67113	6.00962	6.32914	4.96904	6.5642	2.82842	2.14155	4.05151
Tgfb1	16.3288	11.5821	11.0559	9.11786	10.3858	6.24978	6.42445	8.69666
Gm10687	0.391206	0.27326	0.240443	0.0965842	0.134979	0.22819	0.204048	0.17473
Phf24	0.244541	0.0547319	0.400672	0.241311	0.0001	0.319427	0.153061	0.17473
Ppfibp1	37.1064	33.1616	32.6068	27.1121	18.2986	24.497	20.7519	21.3049
Rtl5	1.27119	0.601051	0.801244	1.35088	0.98921	0.547517	0.509969	0.768471
Mup18	50.1097	8.96228	1.22315	18.0777	15.059	7.04297	26.7998	7.1075
Gm6524	0.635647	0.27326	0.0001	0.241311	0.0900191	0.319427	0.0510869	0.0001
Gm4840	0.244903	0.0001	0.160329	0.67549	0.405887	0.0001	0.102074	0.140093
Gm9845	3.5087	5.14938	4.41286	2.9052	3.07259	1.51264	1.38423	3.0422
Treml2	0.733423	0.27326	0.0802144	0.144826	0.314817	0.0913362	0.102074	0.349359
Pdcd4	119.629	70.9673	104.068	75.6434	54.3564	64.5952	68.1695	62.9366
Fam184b	0.195653	0.163996	0.160329	0.289553	0.0450595	0.0913362	0.255035	0.244582
Palb2	1.22231	0.546419	0.641015	0.337795	0.449695	0.501899	0.458982	0.279508
Irs1	15.415	19.4436	33.648	14.533	12.8107	11.8107	8.62843	22.545
Tmem140	34.2652	27.4569	26.0462	17.8761	20.194	18.7344	17.0277	16.0462
Xlr4a	0.0941016	0.109364	0.400672	0.176239	0.0900191	0.213199	0.306022	0.722508
Sp100	12.5673	10.3126	8.31699	8.72103	6.29444	6.91281	6.47544	6.77573
Msrb3	12.3688	14.7507	12.0173	10.9993	9.30673	7.39023	5.14978	9.63966
Abcg1	15.3021	11.5821	9.13314	9.5038	8.99201	5.61112	6.06754	8.31247
Arhgap28	0.782311	0.382524	0.560901	0.386037	0.404736	0.456281	0.255035	0.314433
Wdr81	73.8708	54.031	63.5309	56.2508	40.1939	41.1932	36.0989	46.9756
Hr	0.733423	0.491787	0.801244	0.482521	0.539615	0.319427	0.560956	0.419211
B020010K11Rik	1.4949	1.40763	0.905568	2.17682	1.08625	0.367803	1.14881	1.12482
Psat1	1.17342	0.601051	0.641015	0.386037	0.449695	0.547517	0.357009	0.454137
Mlkl	6.79556	3.76971	5.12742	3.0876	2.78759	2.91966	3.26326	3.31807
Usp54	3.27561	5.57256	6.40925	5.20212	3.84462	2.69157	2.60043	3.35299
Wdhd1	1.07564	0.710315	1.52227	1.01318	0.494655	0.638753	0.815891	0.628767
Vsig4	40.0884	31.0857	29.322	31.8399	27.875	15.2365	12.2879	29.2331
Tmem164	19.2621	9.66995	12.498	11.2405	9.17184	7.70955	8.00505	9.56981
Ddias	0.684535	0.546419	1.92285	0.723732	0.314817	0.775607	0.458982	1.0828
Tpbgl	17.5421	16.1113	12.5868	15.4161	12.8037	7.60655	8.12624	10.6569
Alms1	2.08157	2.22613	2.64387	2.31572	1.57368	1.24748	0.617489	1.7464
Nkx2-6	0.782311	0.109364	0.560901	0.482521	0.0900191	0.273809	0.407995	0.314433
Ppp1r12b	9.28886	7.04762	7.61097	8.53896	6.1146	3.92326	3.97708	6.53065
Fgf11	0.488982	0.382524	1.36204	0.579005	0.404736	0.501899	0.204048	0.698619
Icam2	4.25337	2.78633	2.48365	2.171	2.74263	1.77921	2.3455	1.60669
Nfam1	14.2755	7.26614	7.61097	7.28466	6.1146	4.97247	4.33399	8.59187
Dpy19l3	4.25337	3.16875	6.48937	4.0042	1.93336	2.7828	2.09056	4.12136
Cd300lg	18.7732	18.5203	18.4264	21.0819	17.9839	8.98687	8.36197	13.5514
Inhbb	2.24896	4.69845	2.48365	2.7499	2.02328	1.04932	0.713917	3.17836
Gm5043	0.244541	0.165369	0.243516	0.386037	0.269857	0.0457181	0.0510869	0.351241
Pkhd1	8.01777	10.0524	8.8928	9.26259	5.17045	5.06371	4.84386	7.02022
Samhd1	41.9951	24.3659	29.4822	25.9061	18.1188	21.03	19.4771	18.8601
Tuba1a	6.27287	9.42324	7.42362	6.62709	5.90335	3.57655	5.03719	5.14342
Gm43437	0.342317	0.382524	1.04159	0.67549	0.449695	0.136954	0.509969	0.384285
Scd1	8044.1	7577.62	6961.64	4401.05	6072.76	3733.22	3153.04	4841.09
Mylip	11.2933	13.2756	9.85417	14.1833	11.0152	5.47427	4.283	10.6525
Gm4734	0.597452	0.109791	0.320558	0.0001	0.137775	0.0918651	0.412371	0.0702404
Ankrd50	11.7333	11.8006	13.8599	10.9993	7.64322	7.16214	6.73038	9.49996
Spag8	0.0489882	0.27326	0.320558	0.289553	0.134979	0.22819	0.0510869	0.17473
Zfp947	1.47981	0.983475	0.801244	1.35088	0.584574	1.0037	1.07083	0.733545
Gprin3	22.782	32.9978	28.1202	21.5161	12.8136	20.7563	11.982	23.9942
Ampd3	1.71119	1.52979	1.36204	0.868458	1.39385	0.775607	0.560956	1.46699
Clic1	32.3152	13.221	13.0587	11.5782	10.8803	10.1729	15.7551	10.9319
Cpeb2	30.8484	85.2798	78.352	40.427	38.3055	23.9952	24.7287	52.6328
Tgif2	1.00378	1.5632	0.0802144	0.563371	0.091217	0.741385	0.263919	0.637128
Peak1	17.6976	19.2852	16.6639	17.0296	11.7795	9.99046	8.41294	14.215
Akt3	3.42227	3.00486	2.8041	2.94287	2.47288	1.23179	1.58069	2.40999
Rapgef5	10.56	15.7341	12.498	14.8586	11.5098	5.42865	4.33399	10.7922
Tspan7	27.5731	27.2615	25.076	23.5422	20.8614	14.8259	12.033	19.2442
Scaper	6.2089	7.10225	7.37062	7.38114	4.76581	4.92685	3.31425	5.37869
Lrmp	3.52005	2.84096	2.48365	1.78506	2.42792	1.32302	1.12181	1.81625
Nptx1	0.244541	0.109364	0.721129	0.482521	0.404736	0.273809	0.204048	0.349359
H2-DMb2	1.67043	0.505452	0.816561	0.546344	0.556786	0.319427	0.263192	0.717298
Fscn1	6.99111	4.69844	4.80696	3.90771	4.49606	2.37224	3.26326	3.70225
Ap1m2	0.391206	0.218628	0.0802144	0.0483421	0.134979	0.136954	0.0510869	0.209656
Zfp202	1.41786	0.764947	0.881358	0.868458	0.314817	0.821226	0.458982	0.698619
Ltc4s	0.782311	0.327892	0.961473	0.771974	0.809372	0.456281	0.713917	0.244582
Il18bp	30.9953	12.5654	12.9786	12.929	12.5438	10.7203	11.0643	12.8878
Tmem132a	3.23535	2.75022	3.62403	2.01603	1.71872	1.90985	1.8322	2.59338
Gm4739	5.12013	2.24654	2.60036	1.31659	1.92213	1.39944	2.26428	1.3006
Plod2	0.488982	0.983475	0.400672	0.526416	0.224898	0.547517	0.713917	0.349359
Tomt	0.21605	0.509044	0.0001	0.140589	0.282168	0.100102	0.139322	0.0001
Gins2	6.46973	5.58591	3.43939	4.2938	2.08847	4.64742	3.73956	2.19689
Hcst	0.880088	0.218628	0.0802144	0.0965842	0.134979	0.0913362	0.204048	0.17473
AI838599	0.244541	0.491787	0.160329	0.241311	0.0001	0.0457181	0.357009	0.209656
Reep4	9.77774	5.90035	6.56948	5.4997	3.32711	4.15135	5.09879	4.5754
E430024I08Rik	1.56452	1.85759	2.48365	1.20615	1.34889	0.959075	0.664146	1.32729
Slamf9	0.928976	0.546419	0.560901	0.386037	0.584574	0.456281	0.306022	0.489063
Megf11	0.244541	0.163996	0.400672	0.0483421	0.0450595	0.273809	0.255035	0.0350259
Tagap	1.76333	1.37497	0.985008	0.764103	0.750542	0.714483	0.729942	0.865466
Lmtk3	0.391206	0.0547319	0.0001	0.0001	0.0001	0.0457181	0.153061	0.17473
Spi1	18.0887	6.39204	7.53085	5.54794	6.69907	5.15494	6.16952	6.21692
Samd12	0.53787	0.382524	0.480786	0.530763	0.314817	0.319427	0.255035	0.349359
Birc5	1.95563	0.655683	1.52227	0.820216	0.719453	0.866844	1.1728	0.454137
Fnbp1	21.9509	15.6248	15.8627	16.3542	11.6446	10.9484	10.4014	12.3639
Gm32391	0.880088	0.327892	0.801244	0.482521	0.494655	0.22819	0.357009	0.384285
BC024063	0.473796	1.40414	0.705855	0.747206	0.828764	0.532059	0.381806	0.542232
Col13a1	5.42669	3.49654	3.12456	3.90771	3.59686	1.68797	2.24352	3.00373
Gm18646	3.13324	0.601559	1.44382	1.26497	0.95049	0.641846	1.18033	0.874705
Ddr2	4.93781	6.17351	5.12742	4.82431	3.14727	3.55831	2.60043	4.33092
5730420D15Rik	0.782311	0.764947	0.560901	0.289553	0.179938	0.365045	0.458982	0.314433
Tbc1d31	6.01335	5.19013	5.20753	4.72783	3.64182	4.60753	3.00833	3.35299
Micall2	1.80896	2.07611	1.84273	2.31572	1.61864	1.36864	1.27477	1.15266
Gm2788	21.4988	31.3131	29.7616	8.68843	7.79181	18.371	16.5641	16.3852
Igsf10	1.1136	2.41347	1.74405	1.74425	1.05693	1.52272	0.885184	1.23005
Klhdc7a	40.0884	18.0286	21.4708	29.9585	15.3763	31.7503	25.6975	11.1415
Adgrg5	0.53787	0.382524	0.0001	0.0001	0.0450595	0.136954	0.102074	0.17473
Ccdc66	3.40146	3.42166	4.76805	4.96065	1.84018	3.79344	2.46234	2.41885
Insig1	743.835	455.467	592.208	745.25	424.417	496.464	442.005	379.643
Ptprf	271.427	286.267	369.247	317.147	195.932	196.933	154.847	246.079
Inka1	0.488982	0.327892	0.560901	0.434279	0.494655	0.136954	0.204048	0.17473
Jam2	10.2177	20.05	14.3406	17.1261	12.7686	7.02529	4.38498	12.5385
Gm10532	0.160051	0.444546	0.277858	0.637155	0.259317	0.100505	0.0001	0.293417
Ccdc142	1.83621	1.00807	0.539921	1.22502	0.808574	1.10496	0.940712	0.711093
Map3k3	15.3021	23.6011	17.3849	15.7753	13.9825	9.12372	7.75011	14.0403
Gm17249	0.546179	0.823142	1.21827	0.489785	0.225957	0.832776	0.564181	0.211683
A930037H05Rik	1.30918	0.950055	0.729354	1.58124	0.79387	0.950466	0.745871	0.568939
Mgat4a	2.59117	1.58443	1.60239	1.30264	1.48377	0.866844	0.764904	1.64162
Cip2a	1.17342	1.52979	2.00296	1.30264	1.16905	0.95808	0.764904	1.01295
Nsg1	0.667301	0.842018	0.737086	0.78528	0.907019	0.667582	0.112315	0.552159
Gm38811	0.488982	0.382524	0.641015	0.289553	0.134979	0.136954	0.458982	0.349359
Tubb5	76.2169	73.8079	69.0587	61.4605	40.5987	52.9627	45.1236	41.9111
Reep1	1.27119	0.928843	0.961473	0.771974	0.854331	0.912462	0.509969	0.523989
Gm41231	0.342317	0.109364	0.160329	0.144826	0.0001	0.0913362	0.255035	0.104878
Ddr1	2.8845	3.16875	1.44216	2.31572	2.24808	1.18617	1.07083	1.39714
Gm20033	2.198	1.1842	1.03001	1.58624	0.987507	0.545096	1.31177	1.1029
Atoh8	31.2886	40.4823	30.8441	13.2667	20.2768	14.5523	12.084	26.8931
H2-Ob	1.27119	0.819579	0.721129	0.9167	0.719453	0.821226	0.866878	0.419211
Prrg3	1.46675	1.3659	1.36204	1.30264	0.98921	0.547517	0.611943	1.04788
Gm10605	1.08452	1.80815	1.19305	1.03464	1.0441	0.604901	0.694699	0.938719
Polm	5.32891	3.82433	5.20753	3.81123	2.06824	3.33022	2.60043	3.7721
Rps6ka1	22.1954	8.79585	11.9371	12.1089	9.35168	8.71315	9.99354	8.34741
Filip1l	2.83562	6.99299	6.64959	6.22333	4.76581	3.64955	1.52971	5.44855
Mindy2	25.3746	23.0688	19.2841	20.3232	16.9822	13.8835	11.4179	15.6048
Lbh	18.8709	9.45143	9.37348	8.44247	8.13778	6.97967	6.73037	7.33455
Sox18	6.30668	6.6652	6.64959	5.40322	5.03557	3.23898	2.3455	4.78495
C5ar2	2.8845	2.18538	1.76262	2.02627	2.29304	1.14055	0.713917	1.50192
Syngap1	0.684535	1.14737	1.44216	1.30264	0.854331	0.547517	0.713917	0.873248
Heatr5a	20.9243	21.1973	18.9872	15.2446	13.2182	9.85361	8.00505	15.2278
Dab2ip	21.1198	15.2424	16.8241	15.9682	11.0601	11.0853	10.1975	14.0054
Fanca	0.55796	0.275386	0.412282	0.826161	0.225715	0.18316	0.364025	0.35355
Myrf	30.213	35.948	41.259	38.5455	24.8627	21.8512	17.0807	29.3378
Cachd1	1.22231	1.52979	1.76262	1.64033	1.03417	0.729989	0.611943	1.11773
Nemp2	0.977864	0.546419	0.560901	0.144826	0.449695	0.410663	0.204048	0.349359
Celf3	0.0978764	0.0001	0.0802144	0.0001	0.0450595	0.0457181	0.0510869	0.0001
Serpinh1	18.2354	15.7888	10.8155	11.4817	11.195	8.80439	9.17775	9.70948
Csf2ra	10.0711	3.66044	3.12456	3.32881	4.04646	3.2846	3.5182	3.03866
Sema4b	9.58221	5.95498	5.20753	5.98212	4.99061	4.24258	3.72214	4.01658
Adgrf5	24.3953	45.5631	35.651	39.1246	27.9649	17.2893	12.084	31.6779
Sesn3	51.5283	49.3874	63.1302	50.7991	34.1244	35.1716	29.7765	42.7145
Efcc1	0.53787	0.327892	0.961473	0.530763	0.314817	0.365045	0.458982	0.349359
Gm45606	0.597053	0.767716	0.517671	0.877374	0.49864	0.410663	0.620492	0.77241
Sh3rf1	4.44893	5.51793	4.88708	4.63135	4.63093	2.281	1.47872	4.05151
Tmem88	3.1592	3.19084	2.00296	2.48065	1.73201	2.15313	1.4861	1.40242
Gm7049	80.7758	38.3638	41.3412	31.8175	40.1219	27.4857	34.5046	31.3494
Tars	133.956	130.734	134.671	80.6606	70.362	68.1081	75.5117	93.3931
[truncated: 15,122 more rows]

## Sheet: 18wk Samples
Feature	64 18 wko VEH	66 18 wko VEH	67 18 wko VEH	69 18 wko VEH	70 18 wko MINO	71 18 wko MINO	72 18 wko MINO	74 18 wko MINO
Cuzd1	0.0433119	0.0001	0.0001	0.160973	0.0001	0.0001	0.0001	0.0001
1810028F09Rik	0.0433119	0.0001	0.0001	0.0805365	0.0001	0.0001	0.0001	0.0001
Serpini2	0.0001	0.0001	0.0001	0.0805365	0.0001	0.0001	0.0001	0.0001
Try10	0.0001	0.0001	0.0001	0.0805365	0.0001	0.0001	0.0001	0.0001
Slc6a2	0.0865238	0.0001	0.0001	2.77516	0.0001	0.0001	0.0001	0.0335317
Gm49948	0.127303	0.000100013	0.0001	0.000117072	0.000100249	0.00465397	0.0001	0.000100081
1700120B22Rik	0.0001	0.0001	0.0001	0.00929125	0.0001	0.0001	0.0001	0.0001
Gm2808	0.0001	0.0475665	0.000100013	0.211801	0.0001	0.0169641	0.0001	0.000100989
Gm28635	0.000101439	0.000667845	0.00382609	0.000126165	0.000208178	0.000101784	0.0001	0.000105849
Clps	0.0433119	0.261106	0.0001	2.57407	0.0001	0.0811419	0.0001	0.0001
Try5	0.0433119	0.0001	0.121497	1.10834	0.0654797	0.0001	0.0369042	0.0001
Gp2	0.0001	0.0001	0.0001	0.402282	0.0001	0.0406209	0.0001	0.0001
Reg1	0.0001	0.043601	0.0810312	1.20665	0.0001	0.0001	0.0001	0.0001
2310057J18Rik	0.0001	0.0001	0.0001	0.804465	0.0001	0.0001	0.0001	0.0335317
2210010C04Rik	0.129736	0.0871019	0.404756	4.34367	0.044257	0.0406209	0.0001	0.0001
Cela3b	0.0433119	0.261106	0.242894	3.65996	0.088414	0.0001	0.110513	0.0001
Rnase1	0.0433119	0.174104	0.0810312	1.56861	0.0001	0.0406209	0.0001	0.0001
Try4	0.0433119	0.348108	0.242894	2.63216	0.0230343	0.0001	0.0737085	0.0001
Amy2a3	0.0190387	0.344416	0.478782	6.54029	0.0581586	0.133284	0.108126	0.00840245
Ctrb1	0.389007	1.30513	1.21407	10.0547	0.353356	0.121663	0.147317	0.0001
Cpa1	0.0865238	0.348108	0.36429	5.10782	0.044257	0.121663	0.110513	0.0335317
Pvrig	0.0433119	0.043601	0.161962	0.0001	0.0001	0.0001	0.0001	0.0335317
Zg16	0.0001	0.130603	0.0810312	0.965338	0.044257	0.0406209	0.0001	0.0001
Gkn3	0.172948	0.0871019	0.0001	0.522937	0.044257	0.0001	0.0001	0.0335317
Wfdc18	0.0433119	0.174104	0.0001	0.563155	0.0001	0.0001	0.0001	0.100395
Pnlip	0.129736	0.391609	0.0810312	4.6252	0.220885	0.0406209	0.0737085	0.0001
Sycn	0.0433119	0.130603	0.0810312	0.92512	0.0001	0.0406209	0.0001	0.0001
Amy2a4	0.0190387	0.344416	0.478782	4.56249	0.0581586	0.133284	0.108126	0.00840245
Olfm4	0.0433119	0.043601	0.0810312	0.643592	0.0001	0.0001	0.0001	0.100395
Ifng	0.0865238	0.0001	0.0405656	0.0001	0.0001	0.0001	0.0001	0.0001
Igha	5.57444	3.95869	2.63036	7.36004	0.485827	0.891561	1.03062	0.0335317
Nefm	0.0439716	0.0871019	0.0405656	0.487117	0.0649301	0.0406209	0.0001	0.0001
Gm20482	0.098841	0.316457	0.000100091	0.279165	0.164775	0.000109024	0.000100044	0.0001
Gm2673	0.000100002	0.15296	0.388363	0.0001	0.000103411	0.000719421	0.0946874	0.000426908
Gm17791	0.0433119	0.130603	0.121497	0.0001	0.044257	0.0001	0.0369042	0.0001
Prss2	0.129736	0.304607	0.323825	2.73494	0.220885	0.0001	0.110513	0.0335317
Rtl1	0.0865238	0.043601	0.0001	0.482719	0.0001	0.0406209	0.0001	0.0001
Pnliprp1	0.0433119	0.174104	0.121497	2.05123	0.176728	0.0406209	0.184121	0.0001
Cel	0.129736	0.174104	0.283359	3.78062	0.132571	0.0811419	0.184121	0.0001
Tff3	0.0001	0.043601	0.0001	0.442501	0.0001	0.0001	0.0737085	0.0335317
Gm15611	0.0433119	0.0871019	0.0810312	0.0001	0.044257	0.0001	0.0001	0.0001
Ebf2	0.0001	0.0001	0.0001	0.442501	0.0001	0.0406209	0.0369042	0.0001
Chrna3	0.0001	0.130603	0.0001	0.764247	0.0001	0.0811419	0.0001	0.0001
Gm26670	0.192299	0.043601	0.16956	0.422005	0.088414	0.0446812	0.0754015	0.0001
Pirt	0.0001	0.043601	0.0001	0.643592	0.0001	0.0811419	0.0001	0.0001
Cpb1	0.129736	0.304607	0.202428	2.73494	0.088414	0.0406209	0.110513	0.0669633
Sez6l	0.0433119	0.0871019	0.0810312	0.482719	0.132571	0.0406209	0.0001	0.0001
Cela2a	0.648279	1.30513	1.05221	9.87189	0.88324	0.810519	1.10423	0.20069
BC023105	4.58056	9.43981	5.50342	14.9613	3.44435	3.12021	2.79722	2.6412
Htr3a	0.0001	0.0001	0.0001	0.442501	0.0001	0.0001	0.0001	0.0335317
Sec14l5	0.475431	0.174104	0.121497	0.241409	0.044257	0.162184	0.0369042	0.0669633
Tff2	0.0865238	0.130603	0.0001	1.93058	0.088414	0.0001	0.25773	0.0335317
Gm16278	0.475429	0.609114	0.267721	0.321846	0.118332	0.113727	0.127488	0.242809
Gucy1a2	0.172948	0.130603	0.0001	0.160973	0.0001	0.0811419	0.0369042	0.0669633
Gm49027	0.113764	0.000100001	0.000100001	0.145391	0.000100001	0.197708	0.0001	0.0001
Gm2004	0.560985	0.107539	1.03529	0.50974	0.058134	0.180242	0.243836	0.0531681
Jph4	0.129736	0.0001	0.0405656	0.522937	0.0001	0.0811419	0.0369042	0.0335317
Bex2	0.0433119	0.130603	0.0405656	0.482719	0.044257	0.0406209	0.0001	0.0335317
Gm4841	0.518643	0.957121	0.930809	0.804465	0.132571	0.202705	0.294534	0.20069
Tubb3	0.0433119	0.043601	0.0001	1.72948	0.176728	0.121663	0.147317	0.0335317
Nr1d1	79.7272	64.8084	179.126	117.005	72.1011	19.4854	45.206	9.46754
Gm49880	0.271753	0.543493	0.395957	0.277712	0.000108868	0.253872	0.126319	0.339693
Cdhr2	0.259372	0.304607	0.647549	0.281628	0.044257	0.0406209	0.0369042	0.300985
Syt4	0.129736	0.0871019	0.0405656	1.08599	0.0001	0.283747	0.0369042	0.0001
Stmn2	0.0865238	0.043601	0.0405656	1.56861	0.176728	0.202705	0.0369042	0.0669633
Iglv1	0.345795	0.130603	0.121497	0.884901	0.044257	0.202705	0.184121	0.100395
Spink1	0.0001	0.0001	0.0810312	0.0001	0.0001	0.0001	0.0001	0.0001
Cdx4	0.259372	0.217605	0.849877	0.0805365	0.132571	0.0811419	0.147317	0.20069
Gm43909	0.162348	0.053091	0.22297	0.334444	0.205762	0.0959314	0.104177	0.0001
Nefl	0.0426523	0.0001	0.0001	0.759848	0.0677409	0.162184	0.0001	0.0335317
Gm6755	0.39401	0.394488	0.222021	0.162874	0.001069	0.300894	0.00514224	0.154062
Gm48609	0.26127	0.174104	0.323825	0.241409	0.088414	0.0406209	0.0737085	0.0669633
1700023H06Rik	0.259372	0.217605	0.809412	0.281628	0.265042	0.0406209	0.0001	0.0335317
Klk1	0.0433119	0.0871019	0.0001	0.603374	0.0001	0.0001	0.0737085	0.0669633
Fcgbp	0.172948	0.304607	0.283359	0.764247	0.132571	0.283747	0.147317	0.100395
Cplx1	0.129736	0.0001	0.0405656	0.442501	0.044257	0.121663	0.0001	0.0001
Trib3	11.5809	9.0483	18.7761	14.4385	8.87566	2.67448	5.1895	2.40718
Dlx4	0.302583	0.391609	0.930809	0.321846	0.220885	0.202705	0.184121	0.0335317
Gm48342	0.366547	0.848946	2.36386	1.48572	0.700821	0.674024	0.374065	0.669566
Gm20431	2.9532	2.05458	2.35545	2.3716	1.30521	1.44015	0.118092	2.25211
Dpysl5	0.172948	0.043601	0.0001	0.442501	0.044257	0.0811419	0.0369042	0.100395
Olfr1393	0.302583	0.130603	0.121497	0.402283	0.132571	0.0811419	0.147285	0.0669633
Trbv29	0.0001	0.0001	0.0810312	0.0403182	0.0001	0.0001	0.0001	0.0335317
Zfp781	0.526546	0.386358	0.000145685	1.30527	0.000347549	0.205674	0.548698	0.165789
Syn2	0.0433119	0.130603	0.0001	1.68927	0.265042	0.243226	0.0001	0.0669633
Gm31718	0.21616	0.130603	0.36429	0.482719	0.088414	0.121663	0.147317	0.100395
Gm5857	0.43591	0.0001	0.212416	0.463034	0.000118251	0.12911	0.186156	0.000100005
Nsg2	0.0001	0.130603	0.242894	1.16643	0.176728	0.162184	0.0369042	0.133827
Gm4992	0.0865238	0.043601	0.12965	0.0805365	0.044257	0.0001	0.0737085	0.0001
Gm5527	0.462296	0.141965	0.387161	0.0001	0.0001	0.137956	0.218187	0.0818387
Gm49708	0.184212	0.237408	0.0541095	0.567428	0.0442576	0.134076	0.127517	0.0335317
Gm6951	0.347009	0.450263	0.639584	0.0851743	0.107427	0.0414108	0.150998	0.238083
Gbp10	8.80788	18.664	14.9295	20.7583	6.33247	9.17479	5.6203	8.83152
Gm4724	0.598072	0.0356142	0.103208	0.000221326	0.274392	0.00706101	0.000100003	0.000143144
Zc3h12d	2.72245	2.30565	3.80387	2.49363	1.58975	1.29677	1.36186	0.702165
Gm17994	0.327631	0.391609	0.458513	0.498705	0.15502	0.182757	0.21973	0.116895
Zfp683	0.389007	0.391609	0.202428	0.201191	0.044257	0.0406209	0.147317	0.0669633
Cdca7l	0.259372	0.324789	0.471357	0.432964	0.126666	0.190639	0.0605182	0.193793
Gm45234	0.311394	1.74657	0.502963	0.786469	0.522429	0.219461	0.0158367	0.755118
1700087I21Rik	0.518643	0.174104	0.121497	0.281628	0.088414	0.121663	0.184121	0.0669633
Lnx1	0.628471	0.543311	0.540265	0.655064	0.315364	0.368869	0.335062	0.206472
Sytl5	0.259372	0.304607	1.09267	0.442501	0.265042	0.202705	0.220925	0.367848
Cpa2	0.0433119	0.0001	0.0001	0.522937	0.0001	0.0406209	0.0369042	0.0001
Gm50390	0.172948	0.618918	0.714012	0.504996	0.167794	0.252323	0.39948	0.199055
Flt3	0.21616	0.0871019	0.161962	0.0805365	0.044257	0.0406209	0.147317	0.0669633
Tgtp1	5.79557	13.127	9.58864	16.3005	5.90029	6.31215	4.50686	5.35096
Gm28177	0.609923	0.347981	0.80948	0.634867	0.238846	0.416826	0.0659517	0.401413
Bcl2l14	0.259372	0.130603	0.202428	0.402282	0.176728	0.121663	0.25773	0.0001
Uchl1	0.0865238	0.043601	0.121497	2.57407	0.088414	0.688956	0.147317	0.133827
Gm7551	0.196346	0.600209	0.000238581	0.112761	0.0001	0.0835514	0.279275	0.0001
Zfp941	0.475431	1.00062	1.295	1.08599	0.618298	0.405309	0.331338	0.367848
Gm32540	0.648279	0.565613	0.607084	0.563155	0.397513	0.243226	0.404947	0.133827
Gm14548	0.105935	0.112707	0.0001	0.0001	0.0001	0.0001	0.0001	0.0881389
Pcdhga12	0.69343	0.567243	0.35879	0.398485	0.399537	0.146723	0.0737781	0.121089
Gm12250	0.777915	2.39265	1.33546	2.33276	0.662455	0.891561	0.993815	0.902755
Vtcn1	0.475431	0.870119	1.53779	0.603374	0.529984	0.526872	0.220925	0.20069
Ptk6	1.46931	0.91362	2.67083	1.08599	1.58975	0.526872	0.331338	0.735597
Pcdhgb7	0.166972	0.168138	0.207048	0.464307	0.0853596	0.156585	0.0711616	0.129228
Bhlhe41	3.68371	2.20916	4.06658	4.73326	3.72441	1.40354	2.39871	0.635302
Blk	0.259372	0.261106	0.0405656	0.442501	0.088414	0.0406209	0.184121	0.0001
Rpl10-ps1	1.52469	1.53304	2.12271	1.73297	2.22168	0.709027	0.0639256	0.557426
Samsn1	0.172948	0.261106	0.283359	0.321846	0.044257	0.121663	0.110513	0.100395
Ptprn2	0.0433119	0.043601	0.0001	0.482719	0.044257	0.0811419	0.0001	0.0335317
Sv2c	0.129736	0.130603	0.161962	0.201191	0.088414	0.0406209	0.0737085	0.0335317
Atp8b4	0.259372	0.43511	1.13314	0.522937	0.397513	0.202705	0.220925	0.300985
Gm18095	0.302583	0.174104	0.283359	0.482719	0.176728	0.0406209	0.220925	0.0335317
B430305J03Rik	0.000180026	0.000280684	0.000100002	0.0001	0.000100014	0.000104846	0.000100002	0.000172363
Vat1l	0.129736	0.043601	0.0001	0.764247	0.0001	0.202705	0.0001	0.133827
Sgk2	31.3288	38.5853	75.7933	55.8634	27.1567	17.6267	20.3159	22.2656
Gm15998	2.20391	1.74014	2.14478	2.93603	1.50144	0.729477	1.7299	0.334417
Izumo1r	0.0433119	0.043601	0.0001	0.0403182	0.0001	0.0001	0.0369042	0.0335317
B4galnt3	0.950762	0.696115	0.971274	0.884902	0.927397	0.567393	0.25773	0.40128
Mrgprb11-ps	0.129736	0.130603	0.323825	0.160973	0.132571	0.162184	0.110513	0.0669633
Gm49495	0.129736	0.174104	0.768946	0.643592	0.44167	0.0406209	0.147317	0.133827
Pld6	1.16682	1.43563	2.06385	0.804465	0.706612	0.526872	0.441751	0.668733
Gm7008	0.174572	0.159134	0.449489	0.466886	0.15746	0.284862	0.0627128	0.0912014
Gm15788	0.518643	0.43511	1.05221	0.563155	0.309199	0.405309	0.25773	0.334417
Pcdhgb4	0.0433119	0.25164	0.236802	0.23443	0.0001	0.206476	0.0716852	0.195667
BC037704	0.605067	0.391609	0.36429	0.201191	0.220885	0.243226	0.220925	0.167258
Atp2b2	4.01881	2.43615	14.0417	4.54476	3.13525	2.47188	1.84031	1.33737
Zfp935	0.000110158	0.000222691	0.0258262	0.440051	0.00618909	0.123979	0.0630755	0.105339
Egr1	34.5697	18.662	30.1065	50.4342	17.972	14.0203	21.3834	8.4583
Ctrl	0.21616	0.217605	0.283359	2.37298	0.132571	0.567393	0.515359	0.20069
Pcdhb16	0.172948	0.174104	0.121497	0.281628	0.132571	0.0406209	0.147317	0.0669633
Scg5	0.0001	0.0871019	0.0001	0.804465	0.044257	0.121663	0.0369042	0.0001
Gm11821	0.0865238	0.0446288	0.121497	0.0403182	0.044257	0.0406209	0.0001	0.0349202
Gm7292	0.27938	0.589025	0.998952	0.638976	0.251308	0.265249	0.444469	0.303848
Tmc3	0.13938	0.447281	0.517295	0.308511	0.000934349	0.000120138	0.202872	0.605495
Npas2	0.21616	0.130603	0.809412	0.120755	0.088414	0.0811419	0.25773	0.0335317
D930015M05Rik	0.345795	0.391609	0.113003	0.446679	0.220885	0.202705	0.110513	0.0335317
Gm15470	0.340752	0.468138	0.280629	0.393857	0.105876	0.269768	0.208136	0.0301909
9930111J21Rik1	0.323658	0.788111	0.500887	0.251368	0.0576077	0.0987243	0.173305	0.578264
Uprt	0.129736	0.43511	0.768946	0.522937	0.265042	0.486351	0.0737085	0.234122
Gm49320	2.45593	1.74536	1.80032	1.59892	1.42029	1.44911	1.00989	0.597483
Gm20458	4.50003	3.02202	6.34685	3.48876	4.58247	1.41311	0.428362	1.89254
S1pr4	0.648279	0.522112	0.36429	0.362064	0.044257	0.243226	0.368142	0.133827
Gm6047	0.0433119	0.415102	0.384886	0.402282	0.132571	0.202705	0.25773	0.167258
Gm5903	0.815429	1.7719	1.87938	1.30638	0.851736	0.787024	0.191543	1.31127
Ercc6l	0.21616	0.391609	0.323825	0.241409	0.176728	0.0811419	0.110513	0.133827
6430511E19Rik	0.950762	0.957121	0.528803	0.603374	0.353356	0.487763	0.483016	0.46966
Gm35013	0.21616	0.654365	0.649239	0.286252	0.443656	0.283747	0.0371733	0.133827
Clstn2	0.259372	0.391609	0.36429	0.241409	0.220885	0.243226	0.110513	0.0669633
Gm45425	0.129736	0.304607	0.485687	0.362064	0.265042	0.162184	0.110513	0.234122
Vcan	0.302583	0.217605	0.0405656	0.120755	0.044257	0.0001	0.0737085	0.20069
Gm11470	0.345795	0.565613	0.728481	0.281628	0.176728	0.243226	0.184121	0.334417
Gm13613	0.173539	0.217715	0.283878	0.161215	0.0885547	0.0812813	0.110994	0.0336364
Pcdhga8	0.0001	0.251315	0.0779839	0.154322	0.0001	0.156062	0.0709251	0.0001
Pcsk1n	0.0865238	0.043601	0.0001	2.37298	0.088414	0.567393	0.0737085	0.133827
4933411K16Rik	2.07427	1.04412	1.86152	1.85014	1.2365	1.17521	0.993815	0.735597
Miat	0.0433119	0.043601	0.0001	0.482719	0.088414	0.162184	0.0369042	0.0001
Gm3604	0.259372	0.348108	0.121497	0.160973	0.132571	0.0406209	0.0737085	0.133827
Gm30117	1.03719	0.739616	1.25453	0.92512	0.971554	0.688956	0.699381	0.234122
Loxl4	0.432219	0.522112	1.53779	0.522937	0.309199	0.44583	0.220925	0.234122
Zkscan4	0.950762	1.08762	1.65919	1.04577	0.515802	0.648435	0.700483	0.397623
Gm8750	0.445224	2.12467	2.49709	1.4023	1.2822	0.109457	0.622345	0.865613
Gm7507	0.221953	0.226707	0.557555	0.160973	0.224196	0.0811419	0.0803496	0.133827
Gm9049	0.085318	0.626459	0.0016937	0.000101155	0.283386	0.0358659	0.0309657	0.000213136
Gm9502	0.0865238	0.130603	0.405589	0.202712	0.309199	0.0406209	0.0737085	0.0335317
Lat2	0.277274	0.423202	0.284779	0.195848	0.135907	0.302183	0.100597	0.102902
Gap43	0.0865238	0.043601	0.0405656	0.522937	0.088414	0.202705	0.0001	0.0001
Gm15743	0.648279	0.304857	0.641562	0.241409	0.220885	0.393298	0.220925	0.20069
Gm36041	1.85821	2.65366	5.78668	3.45887	2.38458	1.33729	2.50279	0.969618
Klhdc7a	20.2665	16.574	24.239	21.4766	19.6941	10.0493	8.28106	8.42488
B930059L03Rik	0.432219	0.522112	0.283359	0.522937	0.088414	0.324268	0.368142	0.20069
Nfe2	0.691491	0.522112	2.02338	2.61429	1.32481	0.85104	0.478555	0.568438
Gm31520	0.0865238	0.0871019	0.283359	0.201191	0.132571	0.162184	0.0737085	0.167258
Gm8613	0.0865238	0.130603	0.202428	0.362064	0.176728	0.0811419	0.184121	0.0335317
G730003C15Rik	0.474614	0.261106	0.202428	0.521755	0.237246	0.333319	0.0995755	0.0771176
A230060F14Rik	0.598248	0.359066	0.500621	0.507776	0.361701	0.384909	0.15144	0.074958
Piwil2	0.432219	0.130603	0.0405656	0.281628	0.088414	0.162184	0.220925	0.100395
Gm44243	1.03719	0.739616	0.688015	0.884901	0.44167	0.324268	0.25773	0.267553
Zfa-ps	0.0437702	0.178842	0.125215	0.291058	0.0001	0.203933	0.0743953	0.135284
Gm12928	0.455913	1.16169	0.404049	0.809992	0.194115	0.596716	0.269924	0.394329
Gm4840	0.0433119	0.0871019	0.0001	0.0805365	0.044257	0.0407094	0.0001	0.0001
Gm50475	0.302583	0.348108	0.242894	0.201191	0.088414	0.121663	0.0737085	0.133827
Ptges	0.345795	0.261106	0.64755	0.563155	0.044257	0.405309	0.0369042	0.133827
Adnp	1.64445	5.22605	4.45052	2.63218	1.66994	1.78383	2.10374	1.62235
Scd3	0.319618	0.745317	1.6877	0.286306	0.506894	0.123381	0.0801592	0.58556
Smt3h2-ps4	0.034837	0.807062	0.491183	0.335542	0.00420976	0.0251619	0.482986	0.0120516
Gm28719	0.561855	0.609114	0.202428	0.402282	0.309199	0.202705	0.25773	0.0335317
Gm13502	8.03396	16.8132	27.1489	17.6056	14.8034	14.2108	3.19622	11.7623
Slc35d3	0.0001	0.043601	0.0001	0.603374	0.0001	0.0811419	0.0001	0.100395
Gm28513	2.83002	3.07103	1.14776	1.25406	1.78051	0.98407	1.83144	0.596539
Gm5780	0.172948	0.277146	0.215331	0.241409	0.136539	0.283747	0.0001	0.133827
Gm43080	0.432219	0.478611	0.485687	0.362064	0.220885	0.202705	0.331338	0.0669633
Gm6545	0.129736	0.348108	0.242894	0.482719	0.176728	0.243226	0.110513	0.133827
Cadps	0.0433119	0.043601	0.0001	0.482719	0.088414	0.121663	0.0001	0.0335317
Gpr84	0.223946	0.304607	0.558882	0.277884	0.265042	0.210006	0.0001	0.115555
4932442E05Rik	0.350714	0.400979	0.700381	0.44774	0.223662	0.0816554	0.417277	0.169374
Rbpj-ps3	0.56393	1.20262	1.27293	0.632535	0.688366	0.399288	0.342848	0.584168
Gm41231	0.0865238	0.304607	0.242894	0.160973	0.132571	0.121663	0.110513	0.267553
Atp7a	0.518643	1.39213	1.57826	1.12621	0.397513	0.729477	0.772989	0.769028
Zbtb16	35.3474	33.6698	36.2978	12.0254	4.28333	8.26637	28.3026	16.8162
Mrgpre	0.518643	0.870119	0.849877	0.764247	0.750769	0.0811419	0.110513	0.334417
G630022F23Rik	0.224491	0.364734	0.164645	0.258603	0.180465	0.3319	0.184751	0.0682313
Gm46411	0.518643	0.522112	0.404756	0.603374	0.485827	0.243226	0.294534	0.300985
Gm18939	0.179212	0.82011	0.341007	0.246258	0.324004	0.129033	0.116481	0.479937
Acpp	6.8708	5.87273	11.0877	7.2796	9.05229	3.24178	3.90135	3.30984
Chrna4	17.2849	7.69977	31.0372	22.7234	12.4524	6.15928	26.5728	3.94504
Spry4	18.6244	21.7941	8.65974	19.8679	9.97958	10.9813	12.808	9.26067
Mrnip	2.13314	0.835805	3.07608	2.41464	1.70304	0.729293	1.42631	0.608742
Gm15784	0.261839	0.572406	0.446949	0.282858	0.176728	0.164997	0.147856	0.234831
Csad	54.6631	63.6854	158.948	54.4959	35.3257	29.702	30.4004	40.5862
Acot6	1.25351	1.26163	1.66011	1.64996	0.971757	0.891799	0.920206	1.13693
Rtl10	0.21616	0.522112	0.474708	0.0971241	0.309199	0.243226	0.110513	0.110356
Gm49077	0.0980801	0.153411	0.193166	0.135344	0.102064	0.0441135	0.0398525	0.109068
Ppp1r3c	14.3032	35.3229	89.9551	37.3226	25.0813	13.372	18.1814	30.0217
Gm42748	0.302583	0.261106	0.161962	0.482719	0.132571	0.283747	0.184121	0.133827
Gm18890	0.302583	0.43511	0.202428	0.442501	0.309199	0.0811419	0.0737085	0.100395
Cbln3	0.605067	0.261106	0.768946	0.563155	0.397513	0.121663	0.184121	0.568438
Nuf2	0.129736	0.0871019	0.526153	0.281628	0.0001	0.0406209	0.368142	0.0669633
Gucy2c	0.777915	0.522112	1.37593	1.04577	0.485827	0.85104	0.220925	0.468143
Wnt11	0.734703	0.391609	0.445222	0.201191	0.265042	0.567393	0.220925	0.367848
Gm16576	0.605067	0.478611	0.36429	0.402282	0.265042	0.283747	0.25773	0.234122
Dmbt1	0.518643	0.478611	0.688015	8.32527	0.088414	0.324268	1.06742	1.20364
Pcdhga7	0.0001	0.0838387	0.077984	0.462766	0.0001	0.156062	0.0369042	0.0978805
Gm8798	0.302583	0.360977	0.940231	0.685147	0.535092	0.364789	0.220925	0.174052
Gm22009	0.345795	0.478611	0.688015	0.201191	0.176728	0.243226	0.184121	0.20069
9330175E14Rik	1.21003	1.30513	1.61872	2.69472	0.794926	0.648435	1.25144	0.769028
Ace2	0.518643	0.522112	0.485687	0.603374	0.220885	0.162184	0.294534	0.267553
Gm11349	1.23565	1.22997	1.26089	1.08599	0.662455	0.595341	0.480341	0.650401
Me3	0.129736	0.261106	0.202428	0.442501	0.088414	0.324268	0.0737085	0.133827
Dgkb	0.0865238	0.0001	0.0001	0.563155	0.088414	0.0811419	0.0369042	0.133827
Arrdc3	50.6449	61.1627	188.249	105.734	129.863	25.3664	29.9956	27.0796
Srrm4os	0.734703	0.348108	0.566618	0.362064	0.44167	0.0811419	0.625772	0.0669633
Btc	1.55573	0.826618	1.45686	1.24687	0.750769	0.810519	0.662576	0.60187
Gm5182	16.2552	28.4509	36.7885	21.4351	22.7973	14.6548	10.0169	16.9407
Acod1	0.0001	0.130603	0.0001	0.0403182	0.044257	0.0001	0.0001	0.0335317
Gm15191	0.703588	1.03998	1.17699	1.18742	0.575755	0.850671	0.218918	0.861448
Gm10179	0.59002	0.961664	1.42844	0.670189	0.751151	0.553268	0.222511	0.79265
BC049987	1.68536	2.26215	4.08712	4.94694	2.42874	2.02615	2.42918	0.902755
Tnni3	0.21616	0.174104	0.0001	0.442501	0.220885	0.0406209	0.0369042	0.0669633
Resp18	0.0001	0.043601	0.0001	0.884901	0.0001	0.121663	0.0001	0.133827
Gm43759	0.734703	0.783117	0.930809	0.68381	0.220885	0.648435	0.699381	0.334417
Fam13a	32.7115	40.7605	42.7722	36.84	25.8319	20.4227	25.2846	16.5153
Phox2b	0.0001	0.0001	0.0001	0.804465	0.044257	0.202705	0.0001	0.100395
Ccdc160	0.172948	0.783117	0.36429	0.402282	0.044257	0.405309	0.294534	0.133827
Sult4a1	0.0001	0.0001	0.121497	0.442501	0.132571	0.121663	0.0001	0.0335317
Mkrn3	0.129736	0.0871019	0.404756	0.643592	0.397513	0.121663	0.0737085	0.0335317
Gm8181	1.56944	2.72317	2.87708	1.74222	2.16469	0.881352	0.495456	1.68839
Tmem108	0.605067	0.391609	0.242894	0.442501	0.309199	0.243226	0.25773	0.20069
9530085L11Rik	0.475431	0.217605	0.161962	0.201191	0.265042	0.162184	0.147317	0.0669633
Gm11427	0.363786	0.368129	0.256845	0.904128	0.176728	0.127505	0.368142	0.20069
Rgs16	341.958	313.833	121.989	147.232	166.193	89.9857	248.511	63.2582
Gm28720	0.734703	0.565613	0.768946	0.92512	0.574141	0.607914	0.368142	0.267553
G6pdx	6.43831	5.98919	25.7369	7.4646	4.50411	5.74748	6.33043	6.42016
Hmmr	0.0001	0.0871019	0.161962	0.281628	0.0001	0.0001	0.184121	0.133827
Plag1	0.21616	0.0871019	0.121497	0.362064	0.044257	0.202705	0.147317	0.0669633
Ppp2r2b	0.345795	0.304607	0.161962	0.442501	0.220885	0.283747	0.0737085	0.0335317
Gm14137	0.21616	0.261106	0.36429	0.563155	0.220885	0.162184	0.294534	0.100395
Gm13410	0.0869741	0.39242	0.243925	0.646708	0.447559	0.203157	0.0369825	0.267997
Mypopos	0.389007	0.565613	0.161962	0.563155	0.044257	0.364789	0.331338	0.300985
Gm47123	1.24533	1.3723	0.705827	0.0217005	1.11313	0.015753	0.0127506	0.836034
Gm4977	0.97034	0.792042	0.991179	1.15461	0.918641	0.784799	0.27465	0.442367
Gm45104	0.518643	0.217605	0.283359	0.603374	0.397513	0.0406209	0.184121	0.100395
Gm5827	0.0865238	0.391609	0.323825	0.241409	0.176728	0.243226	0.147317	0.100395
Crhr2	0.605067	0.739616	0.36429	0.92512	0.529984	0.486351	0.294534	0.234122
Bcl2a1a	0.129736	0.0001	0.152003	0.0001	0.0001	0.0406209	0.0497698	0.0335317
Rtn4rl2	0.475431	0.304607	0.404756	0.362064	0.220885	0.324268	0.25773	0.0335317
Chp2	0.777915	1.00062	1.4164	1.00556	0.574141	0.405309	0.441751	0.835892
Gm9845	1.38977	1.44113	1.69881	1.36198	1.25225	0.719631	0.997457	0.449939
Cyp26b1	12.7476	11.5713	6.67692	13.1112	5.34309	0.932082	0.920206	1.17021
P2ry4	4.19166	5.13321	8.05275	4.1828	4.7249	2.83657	2.28196	3.10925
Dnm3	0.90755	0.783117	0.768946	0.804465	0.662455	0.364789	0.331338	0.267553
Gm45515	0.259372	0.174104	0.202428	0.0824568	0.225735	0.204799	0.0756175	0.133827
Nrxn3	0.432219	0.609114	0.202428	0.120755	0.220885	0.243226	0.110513	0.0669633
Trim30c	0.0865238	0.174104	0.0405656	0.241409	0.0001	0.0001	0.0737085	0.167258
Gbp6	9.51687	19.3462	17.6716	18.2885	8.63135	10.1824	6.62914	10.7918
Veph1	0.561855	0.261106	0.202428	0.120755	0.353356	0.121663	0.110513	0.167258
Gm49914	0.276283	0.304607	0.308361	0.365294	0.0480375	0.186732	0.110513	0.175604
Gm17597	0.259372	0.174104	0.404756	0.522937	0.088414	0.283747	0.220925	0.133827
Mup15	93.2892	57.3774	133.865	48.8977	16.8668	56.3652	110.017	21.0228
Wscd1	0.345795	0.261106	0.485687	0.281628	0.044257	0.283747	0.110513	0.300985
Gcnt4	5.08254	8.40441	5.02996	4.6826	4.30083	4.12815	3.03369	2.50769
Gask1a	4.88304	3.43668	8.82159	5.94143	4.90153	3.2823	4.41661	2.80836
Gm44911	0.341807	0.978826	0.617201	0.38737	0.569833	0.390536	0.120855	0.315055
Adcy9	9.54994	11.9629	9.91419	8.08396	7.72758	5.51095	6.62487	6.08466
Gm38303	0.144411	0.103883	0.23072	0.2857	0.100937	0.143731	0.17674	0.076478
Cep55	0.0865238	0.0871019	0.121497	0.0805365	0.088414	0.0406209	0.0001	0.100395
Dmrt2	0.475431	0.696115	1.33546	0.362064	0.44167	0.44583	0.368142	0.334417
Klf11	6.22262	8.9178	19.7068	6.63611	8.74319	3.56594	5.2263	4.54681
Gm48771	0.302984	0.0001	0.16062	0.0001	0.176112	0.215485	0.0490011	0.0001
Gbp4	3.33877	3.78469	3.67182	6.04158	2.30137	2.39897	2.51863	2.94209
Gm13991	2.54901	4.80463	3.70215	3.33944	3.4063	2.6893	1.01788	1.65202
Ppp1r3f	0.454929	0.276792	0.281517	0.111451	0.0001	0.136608	0.292662	0.105
Ccl8	0.0865238	0.043601	0.0001	0.160973	0.044257	0.0001	0.0001	0.100395
E430024I08Rik	2.03106	1.74014	1.74012	1.60883	1.05987	1.49938	0.993815	1.10335
Recql4	2.64604	1.44803	2.06744	2.58231	1.55259	1.70456	1.32746	1.23707
Rfx4	2.24712	1.82714	4.00619	2.09145	2.47289	2.14771	0.736185	1.47109
Gm49342	0.0717576	0.835887	0.456017	0.135883	0.0286684	0.0657675	0.165732	0.0413421
Cd6	0.172948	0.304607	0.404756	0.160973	0.132571	0.121663	0.184121	0.0669633
Gm48078	0.0433119	0.135997	0.121497	0.0421061	0.0464564	0.0406209	0.0844679	0.0335317
Blm	3.11136	3.26267	2.99455	2.77516	2.34042	1.82354	2.65001	1.10335
Tnfrsf14	1.77179	1.43563	1.57826	1.56861	1.54559	1.29677	0.736185	1.03648
Gm5138	0.116017	0.00175239	0.355549	0.000282125	0.0227591	0.0108067	0.130018	0.0993994
Art2b	0.302583	0.652615	0.485687	0.804465	0.309199	0.243226	0.220925	0.300985
Gm6828	0.0001	0.609114	0.768946	0.321846	0.220885	0.324268	0.0369042	0.40128
Pcdhgb1	0.0833717	0.0830022	0.078091	0.217557	0.0001	0.177435	0.212392	0.0001
Ethe1	29.1249	31.3643	65.7567	41.6662	25.0813	16.0464	23.1132	19.3236
Adamts12	0.21616	0.043601	0.242894	0.160973	0.044257	0.0001	0.110513	0.167258
Gm13710	0.0865238	0.130603	0.161962	0.522937	0.176728	0.283747	0.0001	0.167258
Fam83a	0.302583	0.261106	0.445222	0.362064	0.44167	0.162184	0.184121	0.133827
Gstm4	54.3606	53.463	83.7228	56.5067	45.2168	28.1622	37.7245	34.0001
Dnm1	0.475431	0.304607	0.607084	1.00556	0.176728	0.364789	0.368142	0.20069
Zfp248	0.302583	0.217605	0.526153	0.724028	0.176728	0.121663	0.478555	0.267553
Tgtp2	3.23304	5.66404	4.73272	6.13668	2.40087	2.84483	2.81572	3.54058
H2ac6	0.310085	0.378791	0.620808	0.285408	0.318725	0.293129	0.115955	0.0684991
Gm38070	0.129736	0.0001	0.283359	0.0805365	0.176728	0.121663	0.0001	0.0335317
Cd300ld5	0.0433119	0.347908	0.108008	0.241396	0.0001	0.000101446	0.0921106	0.167258
Zmiz1os1	0.0881853	0.306169	0.162373	0.284604	0.188942	0.244398	0.0001	0.0716107
Ncapg	0.129736	0.271848	0.283368	0.0987351	0.0001	0.166349	0.233739	0.147876
Cxcr6	0.648279	0.91362	0.890343	0.442501	0.44167	0.486351	0.331338	0.334417
Gm47140	0.259372	0.391609	0.445222	0.402282	0.132571	0.202705	0.220925	0.234122
Chl1	0.0001	0.043601	0.0001	0.884902	0.088414	0.243226	0.0369042	0.100395
Gm16074	0.129736	0.348108	0.688015	0.161945	0.397513	0.405309	0.0737085	0.133827
Gm2981	1.34688	3.36492	3.18255	1.83725	1.86818	2.0039	0.606763	2.0666
Baiap3	0.173342	0.261106	0.162092	0.764247	0.044257	0.163189	0.147595	0.134343
Gm32281	0.172948	0.130603	0.121497	0.120755	0.220885	0.0406209	0.0369042	0.0669633
Gm15982	0.21616	0.261106	0.121497	0.201191	0.397513	0.162184	0.0369042	0.0335317
Gm17825	0.691491	0.304607	0.202428	0.120755	0.044257	0.0406209	0.441751	0.234122
Gm5503	1.27923	0.962289	1.45778	1.31896	0.597099	0.659632	0.515359	0.963088
Gbgt1	0.129736	0.261106	0.283359	0.241409	0.132571	0.0406209	0.0737085	0.267553
Gm44423	0.864338	0.91362	0.768946	1.08599	0.397513	0.769998	0.662576	0.501575
2610020C07Rik	0.260725	0.480789	0.365568	0.363207	0.177158	0.285656	0.442882	0.100912
Sort1	7.38934	10.3533	10.6021	11.0199	6.09377	6.48346	5.55754	5.48289
Gm20939	1.21003	1.26163	1.65919	2.01101	0.750769	1.41833	1.14103	0.869323
Iqgap3	0.0865238	0.174104	0.202428	0.0805365	0.0001	0.0811419	0.184121	0.133827
Gm33280	0.475431	0.870119	0.607084	0.482719	0.132571	0.364789	0.368142	0.167258
Faim2	0.0001	0.043601	0.0405656	1.36752	0.088414	0.324268	0.0369042	0.0669633
Gm13378	0.0972807	0.150159	0.335281	0.14654	0.100116	0.233591	0.160982	0.0495671
St6gal1	46.4963	63.946	78.9882	54.3345	52.3698	36.4691	25.5055	38.9147
Gpr68	0.302583	0.609114	0.616064	0.321846	0.176728	0.395577	0.243046	0.167258
Gm43863	1.2367	1.0867	1.13731	1.2707	0.723119	0.72918	0.828861	0.304549
C1ql1	0.129736	0.174104	0.0405656	0.522937	0.0001	0.202705	0.0369042	0.100395
Bcl6	16.0749	6.87325	29.0139	7.88288	5.9613	4.33584	6.25682	15.5124
Snai2	9.20424	9.78782	9.26672	9.49161	6.09377	4.17376	5.88878	4.17906
Depp1	103.621	58.2039	132.402	96.8473	82.7062	16.3705	47.5881	24.6393
Ddx60	6.5251	6.69924	5.70575	5.91219	4.15086	5.67303	4.26939	3.74445
Fbxo2	0.259372	0.0871019	0.404756	0.563155	0.044257	0.364789	0.220925	0.0669633
Gm8615	1.62957	1.68784	3.00798	1.78416	1.94873	1.26822	0.812139	0.8677
Gm37795	1.64215	0.91362	1.78059	1.72948	0.839083	0.932082	1.36186	0.468143
Gm7902	0.0506496	0.340485	0.219752	0.210939	0.0985356	0.0840383	0.0787775	0.187188
Phf20-ps	0.26181	0.177196	0.125896	0.446106	0.220885	0.0819069	0.150093	0.134658
Gm14373	1.12726	2.51746	1.97524	1.7525	1.4696	1.19649	0.468192	1.42089
Zcchc18	0.0433119	0.261106	0.161962	0.482719	0.176728	0.121663	0.0737085	0.0669633
Gm49970	0.746436	0.735774	0.729668	0.761529	0.380915	0.920638	0.503907	0.30432
Zc3h6	2.56281	1.83429	3.2756	2.56941	2.8032	1.85284	1.64361	0.878973
Zxda	0.525161	1.62357	1.28431	1.31347	0.851832	0.649644	0.337789	1.07118
Gzma	0.432219	0.739616	0.404756	0.442501	0.176728	0.283747	0.294534	0.334417
Ccr9	0.345795	0.468008	0.445221	0.402282	0.220885	0.243226	0.331338	0.267553
Trim34a	6.71577	7.13425	5.50333	6.81305	5.29	4.33697	3.82559	3.23762
Gm29666	0.691491	0.478611	0.202428	0.721493	0.176728	0.454364	0.441751	0.167258
Gpc6	0.734703	0.565613	0.647549	0.402282	0.44167	0.324268	0.220925	0.40128
Pcdhga5	0.252879	0.169798	0.157933	0.312601	0.0862014	0.15813	0.0001	0.130505
Cbs	517.43	521.982	771.073	628.567	459.011	319.871	372.11	264.081
Cxcr3	0.90755	0.957121	0.728481	0.402282	0.44167	0.202705	0.294534	0.468143
Ptch2	0.518643	0.609114	0.36429	0.724028	0.220885	0.324268	0.331338	0.434712
A830035O19Rik	0.440332	0.256423	0.328737	0.544533	0.409538	0.229925	0.483756	0.336498
Cbx2	9.59315	8.43929	14.6082	8.64702	9.18476	6.15928	4.96867	4.21249
Cxcl1	11.0191	8.35229	11.2495	13.9961	11.4368	3.40386	9.16436	3.47699
Gimap1os	0.394529	0.261106	0.450244	0.402282	0.256928	0.232914	0.220925	0.267553
Tulp2	0.476808	0.39349	0.612918	0.686539	0.57867	0.324774	0.552164	0.367848
1810053B23Rik	2.03106	1.87064	0.526153	0.92512	0.397513	1.01312	0.552164	1.20364
Mn1	9.63636	11.9629	20.8399	13.9961	9.62633	8.02325	7.21373	9.36097
Gm44851	2.46318	3.21917	1.53779	3.17734	2.20795	1.78302	1.50907	1.23707
Junb	69.6145	36.5409	101.164	104.97	84.8699	27.6354	54.4704	12.6038
Gm38077	0.703064	1.04412	0.607084	0.563155	0.662455	0.415479	0.25773	0.134762
Ralgps1	3.24099	4.17619	5.62482	5.67087	2.60536	3.76855	3.20207	2.6412
Tlr9	0.0865238	0.217605	0.202428	0.120755	0.088414	0.162184	0.0001	0.300985
Gm12978	0.188332	0.284105	0.496599	0.252561	0.446066	0.0892739	0.0001	0.362308
Pcdhga4	0.332927	0.335251	0.0001	0.210801	0.0001	0.136683	0.21269	0.0644872
Gm26684	2.5496	3.0699	2.55326	3.52394	2.20807	2.28775	1.60562	1.78914
Gm48496	0.0865238	0.440097	0.372775	0.204164	0.0909936	0.249513	0.230977	0.136571
Afp	1.59894	1.17463	1.295	1.72948	1.2365	0.769998	0.662576	0.869323
Rpl26-ps6	0.259372	0.391609	0.121497	0.201191	0.088414	0.202705	0.147317	0.367848
Gm2058	1.35158	2.61016	3.37533	1.86056	2.79617	1.82354	0.552164	1.60482
Gpnmb	0.0865238	0.130603	0.161962	0.201191	0.0001	0.162184	0.0737085	0.20069
Col15a1	4.58056	6.26424	10.3188	6.99807	4.15086	3.84959	5.33671	4.41308
Gm7049	37.5503	51.1519	130.907	36.7842	56.3854	28.6941	22.9671	38.2541
Zfp442	0.691491	0.91362	0.849878	0.491351	0.676739	0.584673	0.25773	0.267553
Gm37249	0.518643	0.348108	0.180885	0.336845	0.514895	0.189893	0.294534	0.131473
Xirp1	1.42609	1.52263	1.45686	1.24687	1.32481	0.810519	1.50907	1.00305
Gm10300	0.259372	0.174104	0.36429	0.0805365	0.132571	0.202705	0.110513	0.133827
Gm43042	0.259372	0.343809	0.36429	0.402282	0.309199	0.202705	0.110513	0.234122
Zfr2	0.605067	0.174104	0.485687	0.643592	0.220885	0.567393	0.331338	0.0669633
Slc9a7	0.129736	0.130603	0.242894	0.201191	0.088414	0.0811419	0.0737085	0.0669633
Gm2423	6.60042	8.73113	8.09126	7.96814	6.63169	5.87352	2.08311	6.19629
Krt80	0.302583	0.130603	0.283359	0.241409	0.176728	0.162184	0.25773	0.0669633
Acss2	388.642	329.899	698.713	425.763	460.577	219.251	299.676	297.398
Cep41	2.33354	2.17515	2.50897	1.97079	1.85469	1.66146	1.65629	0.902755
Podnl1	0.345795	0.522112	0.36429	0.563155	0.132571	0.364789	0.220925	0.234122
Iglc1	0.0865238	0.043601	0.0001	0.563155	0.088414	0.162184	0.110513	0.0335317
Gm9256	0.356521	0.967668	0.74319	0.288629	0.687627	0.32832	0.154071	0.374725
Gm12315	0.389007	0.174104	0.323825	0.160973	0.132571	0.243226	0.220925	0.234122
Ifitm10	0.259372	0.217605	0.445222	0.241409	0.220885	0.243226	0.110513	0.100352
Gm10433	0.648279	0.783117	0.607084	0.68381	0.309199	0.44583	0.441751	0.40128
Dusp4	0.432219	0.609114	0.566618	0.68381	0.176728	0.526872	0.478555	0.434712
Gm15900	0.0433119	0.175342	0.203659	0.0406035	0.0445951	0.162184	0.0001	0.0001
Gpr17	1.68587	2.17515	1.53837	1.48818	0.88324	1.7425	1.17784	0.735597
Hpcal4	0.0865238	0.0871019	0.0405656	0.563155	0.220885	0.243226	0.0001	0.0001
Ypel1	0.698434	0.609114	0.688041	1.12794	0.397513	0.860443	0.894041	0.267774
Gbp2b	1.51252	3.74118	1.82105	2.69472	1.01571	1.17521	1.7299	1.97257
Tap1	25.7112	26.5357	28.4879	28.6697	23.5539	17.681	17.0037	14.5209
Zfp13	1.98785	1.26163	2.38757	1.12621	1.10403	1.78302	1.17784	0.969619
Trim14	7.11352	9.0918	12.0706	11.1119	9.5153	6.9697	4.01176	7.42193
Adgrf1	9.03139	9.1353	7.89089	10.859	10.7303	5.30834	6.22002	5.14858
Hsd3b7	279.899	331.172	512.483	388.199	305.051	244.337	214.04	187.75
1700022I11Rik	1.47077	0.990699	1.56197	1.07228	0.923712	0.443247	0.829287	0.613246
Klf10	33.6191	26.7967	32.2917	31.4106	30.7334	13.7367	28.0449	15.0109
Ncald	11.8402	13.4854	19.6663	17.2135	10.9069	12.359	7.17692	10.6314
Gm45405	0.678859	0.342992	0.690711	0.465794	0.383889	0.524082	0.1937	0.490235
Drc1	0.691491	0.565613	1.13314	0.965338	0.485827	0.405309	0.404947	0.702165
4930565N06Rik	0.389007	0.783117	0.607084	0.603374	0.220885	0.324268	0.368142	0.702165
Prkag2os2	0.204243	0.528116	0.585239	0.544705	0.000100045	0.3732	0.421163	0.335482
Msl3l2	1.25325	0.870119	1.53779	1.44796	1.41312	0.85104	0.699381	0.635302
4932422M17Rik	7.27955	5.1296	7.55324	5.78041	4.52321	4.2401	3.1161	2.51917
Gm13420	0.129736	0.0001	0.283359	0.241409	0.176728	0.162184	0.184121	0.0335317
Gm47640	0.432219	0.261106	0.283359	0.241409	0.397513	0.283747	0.25773	0.0669633
Bdkrb2	0.345795	0.043601	0.0810312	0.442501	0.0001	0.162184	0.110513	0.133827
Adamts6	2.1607	1.78364	1.4164	1.85014	1.32481	1.17521	1.25144	0.835892
Car14	16.2286	16.6052	27.7489	20.8086	13.2503	8.38971	12.5026	11.0937
Mup17	33.4003	21.7721	46.9398	18.114	5.326	24.3613	44.4112	11.4332
Iglon5	0.993974	0.826618	0.809412	0.844683	0.44167	0.769998	0.699381	0.300985
Pnpla5	0.561855	0.174104	2.18524	0.563155	0.794926	0.243226	0.993815	0.334417
Gm45235	0.432219	0.696115	0.768946	0.241409	0.44167	0.567393	0.294534	0.234122
Tas1r3	0.345795	0.304607	0.242894	0.201191	0.088414	0.202705	0.294534	0.267553
Gm9242	1.33481	1.11626	0.635939	0.826691	0.411901	0.000116559	1.05835	0.445014
Gm16537	0.719118	0.458515	2.10498	1.56029	1.00466	0.763687	0.395981	0.691633
Slc7a2	593.525	781.428	440.601	599.129	470.716	407.64	456.815	352.429
Fzd5	7.34359	7.13426	12.7063	6.95786	6.66781	4.86261	3.79094	4.81426
Zfp783	0.259372	0.043601	0.242894	0.442501	0.22381	0.121663	0.147317	0.104345
Gm45792	0.129736	0.130603	0.202428	0.362064	0.044257	0.283747	0.184121	0.0001
Gm5831	10.4342	13.7498	10.2922	11.6202	11.1116	8.885	2.19028	9.09734
Gm2996	1.03719	1.69664	2.30664	1.52839	2.07548	1.01312	0.184121	0.869323
Gm9176	2.58715	3.3991	0.896478	2.07167	1.1979	2.03082	2.7022	1.2705
Rab23	13.0933	12.9634	13.03	12.7895	9.22892	8.38794	8.61229	8.89292
Prf1	0.129736	0.217605	0.283359	0.321846	0.044257	0.121663	0.184121	0.133827
Shisa9	0.21616	0.261106	0.445222	0.603374	0.265042	0.202705	0.110513	0.334417
Chtf8	9.13998	30.3313	23.6331	11.6026	15.7556	12.0957	6.22537	13.6123
Ydjc	0.21616	0.130603	0.404756	0.18398	0.265042	0.225124	0.09682	0.100476
Gm19461	0.389007	0.130603	0.445222	0.402282	0.265042	0.121663	0.294534	0.133827
Gm6201	0.821127	0.783117	0.768946	0.804465	0.618937	0.405309	0.478555	0.599841
Tns2	58.2499	52.854	69.7221	62.017	53.2094	35.0506	49.6491	28.3836
Gm13657	1.0804	0.391609	0.688015	0.362064	0.706612	0.648435	0.368142	0.267553
5930430L01Rik	1.16682	1.13113	1.69966	1.80992	1.41312	1.21573	1.36186	0.936186
Oas1c	1.38288	1.26163	1.09267	1.3273	1.05987	0.972603	0.883402	0.668733
Gm37729	0.993974	1.17463	0.728481	1.28708	0.618298	0.972603	1.06742	0.668733
Gm12112	0.551693	0.969536	0.902959	0.409941	0.23001	0.305329	0.417382	0.412049
Pdpr	3.67311	8.17828	6.71739	4.70564	4.59243	4.86261	1.61949	5.3826
Dcaf4	4.36451	2.65366	2.99455	3.61974	2.60536	2.35031	2.94444	1.60482
Mvk	22.5135	18.6185	31.806	35.7543	18.3694	20.9899	23.4445	14.4425
Gm8163	1.95049	2.13427	3.69046	3.06415	1.63391	1.42053	2.38651	1.40813
Fmn1	7.34613	7.69977	7.36484	9.6927	5.69635	7.05074	7.91301	4.0119
Gm2223	11.3588	24.1895	23.844	15.2534	15.7967	12.6786	4.56607	17.7698
Add2	0.0001	0.043601	0.0001	0.563155	0.176728	0.162184	0.0001	0.0335317
BB365896	0.605067	0.261106	0.202428	0.362064	0.088414	0.162184	0.331338	0.0335317
Ikbke	16.1614	13.6159	18.4119	19.9886	11.3926	10.414	11.7407	9.26066
Gm5587	0.790179	0.522112	0.526153	0.607014	0.462436	0.202705	0.335348	0.370289
Fbxo21	75.1886	73.4303	78.5026	64.6314	78.423	44.2087	41.8095	36.0391
Ticam2	0.167162	0.348108	0.202428	0.362064	0.170674	0.0526201	0.0737085	0.300411
Prss8	5.09911	2.56666	5.01783	4.50454	4.4158	1.78302	3.16526	2.03943
2310015A10Rik	0.777915	1.04412	1.74012	1.44796	0.839083	0.364789	1.06742	0.80246
Gm15821	0.563433	0.131714	0.203379	0.685187	0.0891387	0.408692	0.371368	0.335304
Gm37637	0.259372	0.217605	0.283359	0.482719	0.353356	0.243226	0.184121	0.267553
Cyp2c55	2.5496	3.65418	3.8848	3.05669	2.25211	0.972603	2.42918	2.24002
Naip2	4.79662	5.56514	5.62482	4.70388	3.70585	3.32282	2.6132	4.31278
Gm5335	0.259372	0.348108	0.526153	0.120755	0.143323	0.121663	0.25773	0.234122
Gm32717	0.106609	0.245727	0.089679	0.295197	0.0833996	0.510108	0.0001	0.000100389
Cdcp1	3.54348	3.74118	6.55553	4.30345	2.69368	3.56594	2.76042	3.84474
Gm37035	0.233401	0.11944	0.0571622	0.057042	0.0607848	0.154471	0.17541	0.0407899
1700021J08Rik	0.698175	0.266569	0.934205	0.658824	0.356995	0.293557	0.921824	0.13675
Zfp551	0.475431	1.04412	0.971274	0.442501	0.309199	0.648435	0.478555	0.434712
Ngfr	2.85209	3.69768	5.94854	6.43502	2.91446	2.35031	2.28196	3.04238
Eml6	0.415252	0.44018	0.553738	0.67435	0.334728	0.34878	0.226545	0.417312
Catsperg1	0.302583	0.391609	0.121497	0.120755	0.044257	0.121663	0.0369042	0.100395
Dhrs9	0.302583	1.00062	2.75176	1.00556	1.10403	0.607914	0.147317	0.702165
Exo5	2.5496	2.17515	3.92526	3.21756	2.60536	1.70198	1.32505	1.87227
Cables1	3.13105	1.77611	2.8374	2.79553	1.83852	1.39618	1.87569	1.30956
Zfp763	2.63603	2.61016	3.19688	2.69472	2.95862	1.5399	1.03062	1.83884
Zbtb9	0.304948	3.537	1.66134	1.257	1.5336	0.767918	0.51858	1.27914
Gm43963	0.172948	0.219494	0.45132	0.121553	0.176728	0.0821195	0.25773	0.0669633
Tcp11l2	20.6122	22.0116	22.9441	22.1201	22.1228	9.76565	11.8143	10.8988
Gpr157	3.32742	3.13217	4.24899	2.89581	3.57682	1.62094	1.91392	2.1063
Nr2c2	6.12614	12.6405	9.38423	7.80644	6.81665	4.58787	4.76575	6.18893
Scimp	0.302583	0.391609	0.526153	0.362064	0.176728	0.243226	0.294534	0.501575
Gm12929	0.565602	0.612709	0.404308	0.493467	0.272276	0.283747	0.294534	0.468143
Gpr137c	0.993974	1.04412	1.18605	1.04577	1.28065	0.648435	0.515359	0.60187
D930048N14Rik	6.56831	5.13322	11.29	8.24484	3.70929	4.29532	3.20207	5.3826
Gm20056	2.68167	7.6762	7.00644	4.11502	5.00365	3.90314	0.920206	5.28806
Gm47585	0.21616	0.696115	0.202428	0.160973	0.0001	0.405309	0.294534	0.20069
Plcd3	2.85209	1.91414	1.86152	1.93058	0.618298	1.5399	1.54588	1.33737
Irgm2	37.9713	57.3736	43.9316	71.0006	43.6143	41.2803	26.7937	37.6542
Gm15653	0.129736	0.0871019	0.526153	0.362064	0.44167	0.162184	0.147317	0.20069
Itih5	14.9082	14.7034	18.9785	13.5134	9.40554	11.9943	8.28106	12.0355
Gm13855	0.21616	0.304607	0.809412	0.362064	0.353356	0.364789	0.110513	0.334417
Hcar2	0.432219	0.565613	0.242894	0.402282	0.309199	0.324268	0.147317	0.300985
Hmgcs1	256.535	241.235	552.943	533.253	268.222	305.085	354.524	213.765
Trgc2	0.0865238	0.261106	0.0810312	0.160973	0.132571	0.0811419	0.0369042	0.0669633
Abca3	68.9682	108.263	116.339	84.7835	72.8932	65.2142	35.4021	80.5921
4933431E20Rik	2.11748	2.17515	4.28945	3.70018	2.20795	2.18823	1.65629	2.10721
Fan1	2.24712	2.65366	2.22571	2.77516	1.81054	2.22875	0.920206	2.37375
Ccno	0.648279	0.696116	0.768946	0.804465	0.706612	0.283747	0.441751	0.535007
Angpt2	0.432219	0.522112	0.728481	0.603374	0.265042	0.162184	0.368142	0.367848
Eepd1	24.1124	18.14	25.7362	31.129	25.3904	18.2345	15.9731	10.5979
Dnaaf4	0.236097	0.179184	0.484037	0.397332	0.380189	0.267605	0.346673	0.0256025
Pik3ap1	73.979	103.228	87.8107	75.6505	56.6977	51.5022	66.9103	46.8712
Il12rb1	0.950762	2.26215	0.890343	1.00556	0.574141	0.769998	1.21464	0.869323
Gm47602	0.432219	0.478611	0.20664	0.241347	0.0001	0.243191	0.441638	0.334084
Dbp	312.817	214.672	144.418	301.056	313.802	158.349	248.648	57.7319
Gm36298	0.259372	0.130603	0.283359	0.241409	0.132571	0.162184	0.412427	0.0669633
Vcl	4.33494	6.80453	8.46819	5.24822	6.55396	5.00391	1.69927	6.35375
Rnf170-ps	1.01265	2.06537	2.4217	1.27377	1.00024	1.09646	0.620846	1.54201
Csnk2a3	14.8009	26.2847	23.6281	19.885	19.6743	14.6976	8.39808	16.555
Tgfb2	0.605067	0.565613	0.647549	0.522937	0.309199	0.44583	0.515359	0.434712
Retreg1	79.9412	107.275	77.1281	86.8318	71.668	56.0406	67.903	46.3029
Cd46	1.60646	1.62593	1.19039	1.48222	0.777888	1.16099	1.3715	0.708071
Gm12258	1.21003	1.65314	1.98291	1.64905	1.50144	1.13469	1.10423	0.769028
Gm47469	0.432219	0.739616	0.728481	0.643592	0.529984	0.364789	0.400727	0.300985
Zfp977	0.475431	0.348108	0.283359	0.402282	0.353356	0.0811419	0.25773	0.367848
Mfsd4b3-ps	10.6934	14.4745	17.1943	12.7296	11.7003	8.26615	6.8274	9.17883
Gm29920	0.950762	1.17463	0.688015	1.08599	0.839083	0.810519	0.404947	0.80246
Gm10509	0.302583	0.348108	0.445222	0.321846	0.132571	0.526872	0.184121	0.267553
Gm47003	0.313137	0.464234	0.63835	0.170773	0.275621	0.300559	0.231156	0.281779
Rfx3	2.03106	2.56666	2.14478	2.01101	2.03132	1.70198	1.28825	1.17021
AC115752.1	0.866791	0.722169	1.10399	1.30613	1.13776	0.546702	0.7026	0.565998
Gm14928	0.486894	0.319274	0.949126	0.410613	0.543163	0.221708	0.25431	0.455153
E2f2	0.518643	0.783117	1.74012	0.965338	0.706612	0.648435	0.294534	0.769028
Igf2bp2	0.777915	1.34863	1.65919	0.844683	0.44167	0.810519	0.736185	0.769028
Rttn	1.25325	1.13113	1.61872	1.16643	0.927397	0.932082	1.10423	0.835892
Slc22a4	3.15457	2.13165	2.63036	2.17189	1.89885	1.78302	1.50907	1.97257
Gm9410	0.389007	0.348108	0.161962	0.241409	0.132571	0.243226	0.25773	0.20069
Thra	11.3204	9.75247	20.5725	14.4691	10.8261	8.10957	9.96381	7.41565
Ppargc1b	7.73504	6.74274	5.46295	7.76221	6.40287	4.82209	6.36723	2.70806
Kifc5b	0.661945	0.636082	0.971274	0.666916	0.648647	0.136246	1.11392	0.250533
Gm10649	0.475431	0.261106	0.202428	0.362064	0.176728	0.214608	0.478555	0.100395
Gm49095	0.172948	0.174104	0.202428	0.241409	0.088414	0.0001	0.110513	0.267553
Fam120c	1.94779	3.26329	2.90445	1.6725	1.9238	2.37686	1.57552	1.89929
Rnf144a	1.21003	1.87064	3.68247	2.29254	1.01571	1.17521	0.736185	1.80541
Nab2	22.7728	14.5525	24.0178	22.6028	22.7803	11.7917	11.1526	11.6204
Scube1	0.302583	0.522112	0.161962	0.321846	0.176728	0.121663	0.25773	0.20069
BC024063	0.762108	0.718668	0.443918	0.732553	0.324977	0.524441	0.687105	0.378173
Zc3hav1l	0.389007	0.609114	0.445222	0.160973	0.265042	0.324268	0.220925	0.20069
Uba7	18.1059	18.0965	20.3921	22.0799	14.9693	14.223	14.4259	11.7012
Gm9923	1.47168	3.55232	3.01461	2.83764	2.85626	1.99927	0.331014	2.59977
Gm9993	0.345795	0.175452	0.48816	0.205561	0.179862	0.203806	0.226978	0.169054
2810030D12Rik	1.0804	0.739616	1.1736	1.48818	1.2365	0.729477	0.772989	0.434712
Gm43267	0.561855	0.304607	0.36429	0.724028	0.529984	0.324268	0.331338	0.0669633
Gm5815	0.129736	0.0926895	0.0848045	0.266739	0.0477722	0.0418782	0.151458	0.167258
Plp1	1.72858	1.30513	0.971274	1.72948	1.01571	1.13469	0.809793	0.835892
Ccdc69	0.475431	0.478611	1.01174	0.522937	0.44167	0.567393	0.552164	0.234122
Agtr2	0.0001	0.043601	0.0001	0.482719	0.0001	0.283747	0.0001	0.0001
Zfp712	0.345795	0.826618	1.05221	0.884901	0.839083	0.243226	0.368142	0.568438
Gm5403	0.0865238	0.043601	0.202428	0.0403182	0.220885	0.0001	0.0369042	0.0335317
Gm10392	1.07862	0.950859	1.44552	1.0585	0.479825	0.805009	1.23474	0.459148
Large2	0.605067	0.478611	0.607084	0.522937	0.353356	0.283747	0.478555	0.334417
Cyp2d38-ps	5.61765	5.78573	5.46295	5.02738	3.22356	4.41688	5.15269	2.67463
Mtmr11	1.59209	1.79172	4.18791	2.61745	1.41275	1.41712	1.40013	1.64993
Gm11977	0.0865238	0.304607	0.404756	0.202903	0.132571	0.162184	0.25773	0.167258
Slc2a5	9.46351	5.74223	4.49178	6.11328	9.89127	4.94366	4.37981	3.94504
Klrb1c	0.259372	0.652615	0.485687	0.68381	0.397513	0.364789	0.220926	0.20069
Tmco6	8.16716	4.91571	8.7002	7.96331	7.37432	4.13324	4.52702	3.44356
Pm20d2	0.993974	1.21813	1.05221	1.36752	0.574141	0.85104	0.552164	0.80246
D630024D03Rik	0.259372	0.304607	0.323825	0.522937	0.309199	0.324268	0.331338	0.100395
0610030E20Rik	28.6615	30.5138	36.1264	28.5458	23.4388	21.688	20.8953	18.3682
Gm20762	0.604728	0.334444	0.554902	0.536441	0.425615	0.126706	0.376278	0.403712
1700101I11Rik	1.74776	2.08795	1.83064	1.62459	2.02093	1.1137	0.233667	1.23777
Mdm1	0.90755	1.08762	0.849877	1.12621	0.750769	0.932082	0.625772	0.468143
Gm4875	0.561855	0.91362	1.49936	0.563155	0.666161	0.486351	0.220925	0.904263
Zfp951	1.12361	1.08762	1.94245	1.52839	1.10403	1.09417	0.515359	1.30394
Sema4b	5.92013	4.78521	5.1797	4.62519	3.84176	2.83657	3.90135	2.84179
Flcn	32.193	28.1887	33.9508	31.0085	26.7592	19.9769	25.1374	14.4092
Eif3s6-ps4	0.432219	0.174104	0.323825	0.321846	0.088414	0.202705	0.147317	0.20069
Sgsm1	6.30905	5.65522	9.7523	7.80244	5.43142	7.45595	4.85826	4.24592
Rnf165	0.259372	0.217605	0.0405656	0.442501	0.176728	0.121663	0.110513	0.0669633
H2-Oa	0.0865238	0.0871019	0.323825	0.120755	0.132571	0.121663	0.0737085	0.0335317
Fmr1nb	0.0433119	0.043601	0.0001	2.45341	0.0001	0.567393	0.0369042	0.0669633
Gm9045	0.882827	0.626459	0.611373	0.677434	0.283386	0.775003	0.388523	0.691669
Il1rn	3.9756	2.74066	1.78059	2.6545	2.29626	1.78302	1.84031	1.83884
Atp8b5	2.03106	1.43563	2.10431	1.93057	1.58975	1.37781	1.10423	1.10335
Usp18	11.8402	10.9188	10.0356	10.9395	8.30162	7.94221	7.54497	6.653
Slc26a6	2.29033	2.65366	3.72293	1.80992	1.32481	1.82354	2.13475	1.40423
Zkscan2	0.0001	0.174104	0.445222	0.201191	0.309199	0.243226	0.0001	0.0335317
Zfp772	2.20391	2.74066	1.98291	2.17189	1.5456	1.66146	1.47227	1.23707
Il17rd	0.605067	0.478611	0.688015	0.603374	0.397513	0.486351	0.368142	0.535007
Osbp2	2.46318	1.78364	1.01174	1.48818	2.11964	1.21573	1.50907	0.60187
Nos1ap	0.821127	0.609114	1.05221	0.92512	0.529984	0.688956	0.404947	0.434712
Gm7407	0.90755	1.19861	1.32534	1.15189	0.910652	0.421721	0.855393	0.769757
Sh3bp2	16.4206	17.792	20.9613	20.6322	15.7641	13.3315	11.4462	13.2056
Plxna3	0.648279	0.826618	0.485687	1.04577	0.309199	0.567393	0.441751	0.702165
Tacc2	11.1488	14.8339	16.7124	12.0656	10.4653	9.44148	11.3358	7.85654
Anln	0.432219	0.304607	0.809412	0.522937	0.176728	0.44583	0.478555	0.234122
Psd4	3.19778	2.30565	3.642	2.81538	1.76638	2.5124	2.20835	1.83884
Erbb3	100.986	99.3998	120.385	97.1272	103.548	55.1491	66.3582	46.8044
4732416N19Rik	0.345795	0.21733	0.161962	0.200937	0.309199	0.202705	0.147317	0.167258
Itpripl1	4.88305	6.17724	6.71739	5.42956	5.21063	4.37636	2.87083	3.47699
Tbc1d30	8.21037	6.22074	5.46296	5.55022	8.74319	4.37636	2.76042	3.84474
E330034L11Rik	0.345795	0.43511	0.445222	0.482719	0.265042	0.243226	0.331338	0.20069
Phospho1	1.01018	1.82711	5.81894	2.54447	2.38463	1.34184	2.18357	0.764124
Ciita	0.821127	1.21813	0.607084	1.36752	0.353356	0.324268	0.920206	0.969618
Gm7019	0.518643	0.696115	0.809412	0.201191	0.618298	0.688956	0.25773	0.175871
Gm232	0.0865238	0.174104	0.242894	0.0403182	0.044257	0.202705	0.0001	0.0669633
Tnfaip3	1.98785	3.43668	2.06385	1.89036	1.45728	1.45885	1.39866	2.13973
St6galnac3	0.432219	0.609114	0.566618	0.724028	0.397513	0.162184	0.404947	0.468143
Abca6	63.4351	112.32	89.2266	76.6964	74.9346	57.1752	41.4049	70.0727
Ubtd2	0.302583	0.478611	0.647549	0.281628	0.353356	0.364789	0.110513	0.267553
Nemp2	0.605067	0.609114	0.728481	0.643592	0.397513	0.44583	0.441751	0.133827
Gm6736	0.581734	0.412965	0.720268	0.640287	0.441585	0.244367	0.377181	0.402333
Zfp937	0.90755	1.21813	1.295	1.72085	1.35468	0.752718	0.294534	0.735597
Gm43461	0.475431	0.304607	0.202428	0.482719	0.132571	0.0001	0.404947	0.20069
Sqle	89.1043	96.8782	150.286	161.84	80.2775	104.626	109.675	75.4558
Lncppara	0.21616	0.478611	0.849877	0.965338	0.397513	0.44583	0.441751	0.20069
Tbc1d10a	20.3529	15.965	22.2158	19.2244	18.9876	11.9538	15.053	8.69233
Slc6a4	0.21616	0.0871019	0.36429	1.04577	0.176728	0.486351	0.110513	0.167258
Tab1	5.48801	4.17619	5.66528	4.10236	5.43141	3.97115	3.23887	1.60482
Mbd4	1.12361	1.08762	1.49733	0.804465	0.574141	0.810519	0.920206	0.60187
Rap1gap2	0.734703	0.391609	0.445221	0.884901	0.132571	0.283747	0.404947	0.468143
Gm47920	0.517104	0.348108	0.404756	0.844683	0.299865	0.121663	0.25773	0.1962
Stat1	43.6964	65.2085	57.6637	71.5572	39.1291	45.6152	35.3473	47.0283
Gm5873	34.3236	28.3433	59.3148	46.1473	39.4516	27.9448	33.9108	22.8672
Arhgef37	18.9701	23.0121	21.7301	19.4657	12.7173	13.9393	16.4148	13.4731
AI662270	1.36489	2.37263	1.44291	2.87659	0.706612	0.683114	1.7667	1.60482
Sox7	4.79662	2.26215	5.13923	3.298	4.37164	2.18823	2.35557	2.13973
1810046K07Rik	5.18553	2.87116	2.95409	3.298	4.76905	2.715	2.6132	1.80541
Gm10614	0.389007	0.43511	0.283359	0.321846	0.309199	0.243226	0.294534	0.234122
Rdh11	82.0174	79.6065	143.084	105.412	92.8178	64.7521	80.1959	62.8522
Gm36264	2.41997	2.30565	2.06385	1.89036	1.5456	1.41833	2.09794	0.869323
Gm8834	23.7888	21.2863	37.1733	21.0389	20.0697	13.0069	14.492	18.3186
Camk1d	99.0419	96.0938	130.623	91.6173	101.914	64.9146	71.4003	69.5046
Mterf2	3.45705	1.95764	3.84433	2.53385	3.04693	3.07969	1.91392	1.06991
Gm18852	0.21652	0.476646	0.103332	0.522879	0.10321	0.248196	0.11277	0.29678
Pgbd1	0.691491	0.696115	0.768946	0.482719	0.662455	0.526872	0.25773	0.535007
Gm10447	1.0804	0.652615	0.768946	0.92512	0.839083	0.405309	0.772989	0.501575
Gm16589	0.983021	1.52953	1.48628	1.09732	1.0832	1.07846	0.606141	1.05765
Gm11827	0.691491	0.957121	0.445222	0.160973	0.088414	0.364789	0.736185	0.367848
Accs	3.80275	2.82766	3.96573	3.65996	3.35603	2.87709	2.94444	2.44061
Mapk8ip2	0.0001	0.043601	0.0001	0.563155	0.0001	0.162184	0.0737085	0.0335317
Cd274	1.16682	1.78364	1.98291	3.25659	2.07463	1.7815	1.32422	0.833791
Asic1	0.950762	0.91362	1.295	0.844683	0.397513	0.607914	0.625772	0.902755
Cfap100	0.518643	0.174104	0.404756	0.281628	0.176728	0.162184	0.515359	0.167258
Mastl	0.605067	0.826618	0.809412	0.643592	0.309199	0.44583	0.662576	0.501575
Gm6685	0.429202	0.599267	1.11549	0.892483	0.781679	0.6021	0.161033	0.591098
Gm4864	0.0869805	0.175642	0.162544	0.12136	0.132571	0.0811419	0.110971	0.100732
Ifi206	0.777915	0.870119	0.758394	0.959966	0.485827	0.202705	0.846598	0.695373
2810021J22Rik	1.51252	2.43615	2.91362	2.01101	2.47289	1.45885	0.809793	1.17021
Gm18290	0.129736	0.130603	0.323825	0.482719	0.265042	0.0811419	0.331338	0.167258
Gm38102	5.40159	4.5102	6.14149	6.13949	4.21374	4.80396	3.6817	2.47404
Alox12	1.33967	0.739616	0.526153	0.804465	0.397513	0.243226	0.478555	0.835892
Gm17819	0.0865238	0.0871019	0.0405656	0.0805365	0.088414	0.121663	0.0001	0.0669633
Fam189a2	1.03719	1.17463	0.930809	1.16643	0.662455	0.486351	0.441751	0.702165
2610203C22Rik	0.605067	0.261106	0.283359	0.68381	0.44167	0.405309	0.220925	0.20069
Rasa3	14.865	12.3109	11.2091	11.8243	9.84711	9.40096	8.13384	8.39145
Nme4	1.59894	1.04412	1.295	1.60883	0.88324	0.932082	1.36186	0.969618
Fam50b	0.172948	0.043601	0.485687	0.442501	0.44167	0.0001	0.184121	0.167258
Cfap300	0.259372	0.0871019	0.242894	0.160973	0.088414	0.202705	0.0737085	0.20069
Zfp526	2.46318	3.00167	2.79223	1.97079	2.16379	1.70198	1.58268	2.20659
Gm15204	0.0865238	0.133851	0.163024	0.283433	0.176728	0.121663	0.147317	0.101778
Cd9	14.7786	13.2244	29.2163	15.645	11.8783	9.11731	15.0892	9.19335
Zfp558	0.0865238	0.174104	0.36429	0.241409	0.132571	0.243226	0.0737085	0.267553
Gm15801	6.68651	17.9337	8.64629	8.77378	6.47131	9.87118	4.54	7.87324
Cdh1	16.5503	17.3135	27.4358	20.3908	14.8369	13.7772	17.2613	10.6314
Trp53-ps	0.777915	0.783117	0.971274	0.291462	0.44167	0.405309	0.699381	0.367848
Arl5c	0.345795	0.217605	0.445222	0.201191	0.220885	0.121663	0.294534	0.0335317
Phf24	0.475431	0.826618	0.283359	0.724029	0.265042	0.648435	0.441751	0.20069
Abcb11	452.722	586.957	762.617	555.258	480.171	328.024	369.909	366.881
Hs3st6	0.864338	0.783117	1.53779	1.04577	0.662455	0.567393	0.331338	0.60187
Fgd1	0.789187	1.33353	0.752968	1.15915	0.848207	0.698416	0.3747	0.601637
Hps1	7.64861	6.30774	8.49148	7.64157	6.18208	4.66001	4.82146	5.27742
Zfyve26	21.2603	25.5787	29.8233	24.6539	23.4474	20.9089	15.9363	15.8467
Bglap3	0.432219	0.174104	0.323825	0.563155	0.220885	0.243226	0.0737085	0.20069
Chac1	2.37676	9.1353	2.14478	5.46978	3.00278	2.26927	4.89506	1.13678
Gm13882	0.923636	0.437087	1.09117	0.339893	0.240678	0.132133	0.574392	0.427915
Gm49544	6.48146	6.45656	6.70885	5.9235	5.98551	4.35121	3.83247	4.72308
5033417F24Rik	0.648279	0.43511	0.323825	0.0805365	0.044257	0.405309	0.331338	0.20069
Wdr86	0.691491	0.478611	0.404756	0.764247	0.353356	0.405309	0.478555	0.434712
Fam241b	2.07427	1.34863	1.90198	1.68927	1.63391	1.29677	1.36186	0.769028
6530402F18Rik	0.648279	1.34485	0.843089	0.905037	0.145389	0.912083	0.95701	0.556729
Lmntd2	1.33967	0.957121	1.01174	0.965338	0.794926	0.526872	1.47227	0.60187
Mppe1	10.0303	6.86283	11.1985	8.50669	7.43242	7.79161	6.32939	6.16015
1110006O24Rik	0.734703	0.43511	0.36429	0.643592	0.220885	0.44583	0.515359	0.334417
Acox2	121.079	133.069	147.052	128.781	105.006	88.0103	81.6685	86.6233
C130050O18Rik	0.21616	0.391609	0.485687	0.402282	0.353356	0.0001	0.251619	0.234122
Adra1a	3.02494	3.61068	4.28945	3.65996	3.35603	2.5124	1.91392	2.13973
Rtl6	0.518643	0.174104	0.242894	0.482719	0.309199	0.405309	0.0369042	0.234122
Rpusd1	2.85209	2.17515	2.99455	2.6545	1.2365	1.66146	1.91392	2.13973
Lpin3	4.75341	4.13269	4.89643	4.66542	3.93007	3.32282	3.4597	3.44356
Klhl21	55.5633	68.635	45.443	47.1554	41.6368	33.0209	39.1493	33.7897
Zkscan8	6.5251	6.78625	8.17415	8.96877	6.53534	5.95668	5.07909	4.47994
Npb	0.475431	0.217605	0.485687	0.241409	0.220885	0.162184	0.220925	0.434712
Gm15309	0.561855	0.348108	0.526153	0.241409	0.265042	0.324268	0.220925	0.40128
Gm49417	1.03719	0.522112	1.21407	0.884901	0.574141	0.688956	0.95701	0.434712
Gbp8	2.07427	3.00644	2.26796	2.77516	1.2365	1.70198	2.78688	1.80541
D030028A08Rik	1.37733	0.623196	0.875693	1.37845	0.720324	1.14269	0.524742	0.537446
Ulk1	84.2202	95.5283	77.7348	78.3856	58.4197	62.6454	69.7075	45.9017
Bub1b	0.389007	0.522112	0.728481	0.603374	0.485827	0.607914	0.478555	0.300985
Gm36989	0.648279	0.304607	0.121497	0.120755	0.220885	0.324268	0.184121	0.20069
Cyb5d1	2.4662	4.36004	3.1336	3.12954	3.67838	2.55873	0.796077	3.08659
Serpinb9	11.192	8.96129	10.3593	9.37095	8.96398	7.25335	5.92559	8.89293
Gm8802	0.345795	0.348108	0.242894	0.120755	0.265042	0.364789	0.110513	0.0001
Gm38253	0.259372	0.522112	0.36429	0.679394	0.402291	0.353847	0.0984305	0.225852
Lgals9	410.85	383.894	530.265	433.975	370.131	274.231	339.213	245.984
Lpin1	473.884	740.494	273.307	360.357	138.122	309.049	631.144	180.301
Septin11	8.21036	7.61277	12.3016	10.4971	7.24185	5.59199	6.25682	7.25477
Prph	0.259372	0.174104	0.202428	1.48818	0.176728	0.283747	0.294534	0.234122
Kcnh2	0.172948	0.0001	0.202428	0.92512	0.044257	0.283747	0.220925	0.133827
Gm6087	0.265841	0.22856	0.104362	0.240307	0.0771513	0.0001	0.118291	0.171971
Mfsd4b5	0.269074	0.221032	0.123501	0.376779	0.320698	0.0001	0.0737085	0.343523
Rasal3	0.950762	1.21813	0.699502	0.976211	0.334525	0.769998	0.802693	0.542862
AC147806.2	0.939644	0.892692	1.1295	1.05757	0.662455	0.542258	0.978189	0.705622
Ank3	22.1678	19.2275	15.5389	23.4473	19.8266	13.3315	19.396	11.3
Gm28043	3.96107	7.58389	10.0807	7.5297	5.49	4.5633	5.48049	4.15109
Gm4835	0.733189	0.423106	0.723209	0.531539	0.426837	0.322804	0.199793	0.352803
Zfp36l2	56.262	52.4623	88.8625	56.7078	59.3471	25.9335	33.6024	29.7543
Kctd1	0.734703	0.391609	0.728481	0.844683	0.353356	0.688956	0.294534	0.568438
Gm35558	0.30691	0.222068	0.571156	0.245128	0.268766	0.330598	0.227674	0.202499
Sorbs1	5.53123	9.78782	7.80996	5.87196	7.33016	6.60501	3.42289	5.34916
Gbp2	5.57444	9.57031	6.71739	7.80244	4.37164	5.7946	4.78465	6.71987
2900052L18Rik	2.20391	2.17515	3.92526	2.73494	2.47289	1.7425	1.25144	1.47109
Tns4	0.259372	0.304607	0.566618	0.442501	0.176728	0.202705	0.294534	0.334417
Pkhd1	4.92626	5.82923	5.0583	5.30891	4.81321	4.98418	3.12846	3.34327
Trim68	1.68537	1.65314	2.91362	2.41319	2.11964	2.30979	1.06742	1.00305
Kcnj10	0.475431	1.08762	1.09267	1.00556	0.397513	0.44583	0.368142	1.00305
Gm7357	0.605067	0.218848	0.485687	0.563155	0.353356	0.324268	0.294534	0.300985
Ccr2	0.691491	1.04412	0.930809	0.764247	0.618298	0.202705	0.846598	0.60187
Il4i1	0.374101	0.140857	0.364536	0.287576	0.414068	0.140293	0.000100007	0.296399
Gm5117	0.391495	0.348108	0.447885	0.52664	0.268601	0.20478	0.33328	0.337674
Gm42944	0.302583	0.304607	0.323825	0.442501	0.529984	0.324268	0.184121	0.133827
4931422A03Rik	0.518643	0.130979	0.607084	0.322434	0.309199	0.121663	0.332642	0.234122
Spidr	3.40969	4.04457	4.10963	3.30999	4.03201	2.27797	1.93184	2.67923
Fanci	0.536174	0.586604	0.143017	0.606619	0.407721	0.411904	0.347868	0.195715
Slc36a1	27.6557	27.8407	30.5112	29.3192	23.6241	23.097	20.0952	19.123
Car5b	2.59282	3.69768	3.07549	3.49909	2.03132	2.55292	1.84031	2.40718
Cyb561d1	6.30904	5.26372	7.76949	6.07306	5.3431	5.10574	4.3062	4.04533
Serinc2	5.57443	5.26372	7.36484	5.55022	3.09109	3.72803	4.12218	3.17611
Gm49463	5.06788	6.40712	6.65187	5.11287	6.68824	4.30116	3.24315	3.21466
Gm31763	0.168266	0.254036	0.393795	0.313131	0.0860218	0.157793	0.0717146	0.195256
Zfp39	5.01268	5.52472	7.28391	4.98716	6.2704	3.20125	3.27568	3.00895
Zfp518b	1.0804	1.00062	1.94245	1.36752	1.28065	1.21573	0.588968	1.03648
Nup210	13.8711	12.8764	14.2845	13.3525	10.1562	10.1303	11.3726	9.49469
Slc3a1	23.8164	33.5957	38.9838	30.3609	27.6055	18.7188	18.701	19.8543
Gpr35	0.21616	0.522112	0.36429	0.442501	0.132571	0.0811419	0.441751	0.267553
Tube1	0.777915	1.00062	0.777246	0.979528	0.937226	0.486351	1.14103	0.501575
Ocln	15.7292	17.1395	18.3715	17.0928	15.1901	8.75262	10.5629	10.3973
Vldlr	7.47577	8.09128	10.3593	8.20463	7.24185	4.57897	3.23887	8.45831
Plekhh1	0.239193	0.353205	0.441418	0.323671	0.313126	0.16514	0.166964	0.307756
Gm14897	0.0001	0.0871019	0.0405656	0.0403182	0.044257	0.121663	0.0001	0.0335317
Zfp3	1.72858	1.30513	1.25453	1.80992	1.50144	1.09417	0.809793	0.936187
Azin2	2.37676	2.17515	1.74012	2.69472	1.81054	2.39084	2.13475	1.3708
Birc5	1.42609	1.39213	1.05221	1.40774	0.397513	0.972603	1.32505	0.869323
Myh14	23.7666	19.184	21.8515	21.919	21.7695	17.9509	14.8322	15.2449
Serpina3g	3.50027	7.17776	5.54389	4.98716	2.60536	3.84959	4.45341	3.71102
Grem2	9.59315	11.7454	6.06994	7.80244	9.58217	8.55002	5.52074	5.14858
Stat4	0.15907	0.39132	0.20224	0.0805365	0.152841	0.0811419	0.287296	0.243923
Wdr81	43.6873	40.5866	47.8712	42.752	41.596	28.6079	23.7756	25.2744
Sesn1	12.9204	14.0074	13.7179	13.6743	10.8186	9.76565	8.09704	9.82902
Gm1966	0.518643	1.34863	0.566618	0.884901	0.353356	0.283747	0.662576	1.00305
Slc16a4	0.259372	0.217605	0.121497	0.201191	0.088414	0.243226	0.147317	0.300985
5830462I19Rik	0.493984	0.718975	0.883983	0.292905	0.460879	0.802634	0.438503	0.337104
Klf13	132.012	151.993	95.2156	108.147	75.906	91.4963	91.2748	86.3206
Ncoa4-ps	20.6145	43.9453	30.5657	27.1676	26.6267	25.0508	12.6566	26.5801
Gm36419	13.6119	16.487	11.0877	15.8863	10.9069	11.427	8.61229	11.0994
Gm16172	0.73959	0.664465	0.537187	0.891939	0.443074	0.455322	0.445811	0.474898
Fabp5	54.332	22.7454	96.1163	28.4978	43.1991	23.5526	83.0549	20.9689
Foxk1	18.8837	20.5326	20.4757	15.1624	20.5331	12.2374	10.9678	11.3
Adap1	0.475431	0.739616	0.809412	1.16643	0.353356	0.405309	0.552164	0.702165
Rarb	2.85637	3.78957	2.71819	4.53014	3.595	1.89314	1.75975	2.45608
Tox2	0.302583	0.217605	0.323825	0.442501	0.044257	0.364788	0.220925	0.234122
Mfsd7a	5.57444	3.82819	3.48014	4.38389	3.7976	2.75552	3.34929	2.77493
Sgsh	6.04141	7.34099	8.92832	6.51225	5.9613	5.18678	4.39463	6.10298
Scaper	4.53735	4.2197	3.8848	4.50455	4.85737	3.56594	3.09166	2.80836
Trbc1	0.44649	0.559793	0.401982	0.639148	0.480314	0.235096	0.472871	0.499707
Ndrg1	7.38934	10.4838	15.6198	10.1753	6.88859	6.36189	8.6859	7.02075
Gm15151	0.518643	0.261106	0.566618	0.402282	0.397513	0.162184	0.25773	0.300985
Gm15519	10.6672	15.6308	16.9497	12.3424	13.2158	10.3195	5.7298	11.6309
Hk3	1.64215	3.52368	2.79223	3.86105	1.2365	1.29677	2.28196	2.34032
Nptx1	0.302583	0.174104	0.526153	0.643592	0.265042	0.526872	0.110513	0.334417
Pml	19.8776	19.5756	21.1636	22.6832	19.1642	16.7352	13.9489	13.2725
Gm14398	0.513676	0.464459	0.36939	0.673203	0.470585	0.588026	0.275666	0.306118
Grin2d	0.21616	0.217605	0.202428	0.482719	0.220885	0.162184	0.110513	0.20069
Gm5223	0.259372	0.130603	0.445222	0.201191	0.176728	0.0811419	0.147317	0.300985
Gm12500	0.844462	0.471525	1.09616	1.02623	0.434231	0.741619	0.492361	0.513176
Ap3m1-ps	13.0734	21.3751	17.3212	14.9502	12.2154	10.2358	10.7942	14.3782
Gm38393	0.389007	0.43511	0.531278	0.563155	0.309199	0.283747	0.515359	0.300985
Tlr6	0.495238	0.391609	0.750124	0.482719	0.353356	0.294782	0.294534	0.580733
Mirt2	1.55573	1.08762	1.78059	1.56861	1.50144	0.810519	0.772989	1.00305
Maml3	1.94464	2.95816	1.61872	1.60883	1.45728	1.45885	1.39866	1.3708
Sorbs3	69.614	48.1991	37.8759	54.2542	43.0973	36.6716	49.1703	26.7119
Mtmr9	9.85242	15.5299	15.2152	13.5939	12.3641	8.91471	7.58177	11.7346
Arsa	13.7351	12.3073	16.4592	15.2312	12.3156	8.55002	10.6685	10.2276
Cep83os	2.49674	1.63492	1.88519	1.88107	1.85469	1.05364	1.65629	1.40084
Spon2	0.864338	0.957121	2.79223	1.16643	1.14818	0.567393	0.920206	0.80246
Gm20544	0.432219	0.478611	0.768946	0.603374	0.353356	0.405309	0.515359	0.234122
Mycl	14.7354	9.74433	11.4923	9.29052	9.62633	5.67304	5.15269	7.92341
Aqp8	137.07	93.6128	237.5	129.258	165.194	77.2739	119.321	69.805
Gm5499	6.13779	11.1458	12.0182	9.02997	8.44871	7.66264	3.41973	8.68857
Cyp17a1	143.466	167.564	210.339	165.056	127.306	118.323	134.7	128.415
Cdpf1	3.54348	2.87116	4.69411	3.82083	3.88592	2.26927	2.28196	2.34032
Gm5578	1.22187	2.84048	2.33676	1.41635	2.13697	1.69721	0.672876	1.76289
Slc28a1	0.518643	0.174104	0.445221	0.321846	0.309199	0.364789	0.25773	0.20069
Gm11586	0.384792	0.696543	0.836284	0.940963	0.874963	0.630462	0.797536	0.288232
Pitpnm3	0.475431	0.0871019	0.121497	0.321846	0.265042	0.162184	0.184121	0.133827
Teddm2	1.77185	1.34875	1.05242	1.28715	1.28073	0.810557	1.215	0.702247
Adarb1	17.5874	22.4902	13.1919	14.9211	13.203	13.6556	13.7649	11.5674
2310005A03Rik	0.363421	0.273644	0.0405656	0.375106	0.0001	0.162184	0.441751	0.206255
Zfp109	0.734703	2.13165	1.1736	1.52839	0.971554	1.13469	0.846598	1.30394
D130017N08Rik	1.33967	0.43511	1.61872	1.16643	0.662455	1.21573	0.920206	0.80246
Tnfrsf18	0.332883	0.478611	0.498669	0.37571	0.447242	0.162184	0.354091	0.250546
Gm12185	0.132625	0.0885849	0.130611	0.294717	0.0889599	0.203657	0.112187	0.101871
Tex12	0.345795	0.348108	0.688015	0.201191	0.397513	0.405309	0.220925	0.100395
Spns2	38.6559	24.5346	35.9889	32.2149	30.6451	28.5674	24.8062	23.0011
H1f3	0.172948	0.261164	0.526239	0.241409	0.0884353	0.364853	0.18417	0.0669884
Garem1	12.0562	19.793	15.8627	11.7036	12.5848	10.0898	7.80261	14.242
Cdca2	0.302583	0.348108	0.242894	0.362064	0.132571	0.162184	0.0369042	0.167258
Colgalt2	1.25325	0.739616	1.49733	0.965338	1.05987	1.17521	0.993815	0.969618
Tmem144	5.01268	5.82923	7.12204	5.26869	4.54827	4.37636	4.85826	3.57729
Gp5	0.389007	0.261106	0.283359	0.241409	0.044257	0.202705	0.0737085	0.267553
Pram1	0.54152	0.469121	0.71864	0.395518	0.189346	0.269362	0.530513	0.534077
Lrsam1	8.12395	9.78781	9.91417	9.97421	6.93275	7.13179	5.77837	6.95388
D6Wsu163e	7.30291	6.22074	8.37647	6.27415	5.91713	5.71355	4.19579	5.41603
Gli3	0.345795	0.348108	0.242894	0.362064	0.397513	0.162184	0.0737085	0.100395
Gm44264	0.497919	0.75322	0.514334	0.237872	0.525688	0.192202	0.24894	0.221783
Gm16072	0.561855	0.522112	0.445617	0.563155	0.353356	0.162184	0.331338	0.267755
Hmgxb4	4.10524	5.78573	6.2318	4.94694	5.29894	3.72803	2.94444	3.64415
Igflr1	0.000356526	0.452316	0.480541	0.455721	0.048244	0.278926	0.620499	0.000181732
BC048644	10.9165	6.02172	8.09283	7.26793	5.04876	7.47216	9.09244	3.65285
Idi1	133.874	170.502	272.378	250.047	152.419	197.025	152.118	150.616
Pheta1	11.5377	11.2669	15.6198	12.9906	12.6732	7.537	8.72269	6.88703
Gm31544	6.31709	8.92198	9.60454	6.57805	7.77244	5.71013	3.51754	6.51043
Gm4756	72.7257	83.2176	94.0018	74.2027	78.3794	63.1318	56.8999	53.3237
Map10	0.0865238	0.391609	0.445222	0.362064	0.265042	0.243226	0.368142	0.20069
Scap	104.9	112.514	127.757	109.624	111.654	85.6287	70.7411	78.3947
Slfn1	0.389007	0.565613	0.242894	0.68381	0.353356	0.283747	0.441751	0.300985
Ezh1	16.0749	13.7464	13.1514	13.5536	13.0264	11.1434	8.6491	10.6982
B3gnt2	3.92919	8.42808	7.74673	8.1642	6.26811	7.89233	2.51474	5.59609
Pacsin1	0.0433119	0.130603	0.0810312	0.321846	0.132571	0.0811419	0.184121	0.0669633
Pars2	2.72245	2.17515	3.23735	3.17734	2.87031	2.75552	2.09794	1.80541
Gm14730	0.424422	0.395658	0.564967	0.61922	0.52027	0.299226	0.484258	0.294802
Slc22a21	0.51377	0.687674	0.616589	0.387385	0.327993	0.381512	0.568214	0.108106
Zfp760	4.19166	3.82819	5.90808	5.34913	4.4158	3.36334	4.12218	1.77198
Ada	1.38288	1.39213	1.01174	1.08599	1.05987	0.607914	0.699381	0.501575
Gtf3c5	6.30905	6.43823	7.64811	5.71109	5.87298	5.22729	3.90135	5.14858
Tsc1	21.5196	24.4476	21.8111	21.2755	20.0032	14.6686	15.4579	15.6461
Hal	542.442	416.689	526.875	488.909	430.259	266.387	301.685	379.414
Ptprf	78.3004	127.807	126.862	100.063	88.0499	88.2945	60.028	91.1685
Wdr19	2.67924	2.61016	2.02338	1.97079	2.03132	2.22875	1.95072	1.70511
Dixdc1	21.0011	19.6625	22.2966	22.1604	24.5513	15.5197	13.5072	12.6707
Gm16998	0.475431	0.130603	0.485687	0.281628	0.574141	0.202705	0.0737085	0.300985
Tlr8	0.389007	0.957121	0.283359	0.160973	0.176728	0.324268	0.110513	0.835891
Tom1l2	25.1403	24.0907	27.1484	27.4265	21.9479	21.3451	19.7646	13.8838
Ston2	5.66086	7.65627	9.14533	5.91218	5.12231	5.26782	3.79094	6.68643
Mast3	92.3008	69.5147	59.0799	63.746	46.1	57.5397	82.8465	37.1761
Ndrg4	0.389007	0.130603	0.36429	2.61429	0.662455	0.932082	0.184121	0.20069
Gm14023	0.947654	0.541355	0.768946	0.776939	0.839083	0.422852	0.520102	0.468143
Tpm3-rs7	10.7273	16.9705	20.3702	14.7917	11.439	13.0793	9.2442	13.7449
Gnat1	21.6925	11.7019	19.0594	28.1127	23.8891	15.1955	21.7146	8.89293
Jrk	0.734703	0.783117	0.688015	0.844683	0.88324	0.932082	0.25773	0.501575
Pot1a	3.06815	4.30669	4.00619	3.57953	3.00278	2.55292	2.09794	3.10925
Slc4a4	45.5455	64.773	65.5543	52.6056	49.9858	43.3575	30.658	45.9687
Gm50433	0.469287	0.348108	0.355661	0.351084	0.265042	0.316177	0.105663	0.367848
Adcyap1r1	1.0804	1.34863	1.86152	2.57407	1.36897	0.972603	1.14103	1.17021
Dio2	0.0001	0.174104	0.0001	0.804465	0.044257	0.44583	0.0001	0.100395
Gm10651	1.22243	1.6877	1.40811	1.13475	1.27244	0.997083	0.491295	0.8043
Smpd3	2.11748	1.8365	1.295	2.54542	1.50144	1.66146	0.891557	1.13895
Gm5851	1.46529	0.245299	0.879449	0.756595	0.387188	0.859373	0.594834	0.401386
Rpl7a-ps3	6.06148	3.11384	7.10166	5.1224	4.81509	4.50105	2.33865	4.22831
C1qtnf1	4.03605	6.61224	5.34155	3.71256	3.93008	2.50557	3.16526	4.17164
Gimd1	1.03719	2.00115	4.57271	2.49363	2.29626	1.29677	1.47227	2.03943
Camkmt	1.68536	1.21813	1.25453	1.60883	1.2365	1.05364	1.36186	1.06991
Prom1	3.50027	3.52368	6.31273	3.53931	2.11964	2.59344	2.46599	3.51042
Adat2	1.21003	1.46392	1.77025	1.05283	1.07382	1.13469	0.644038	0.977865
Dnaic1	0.21616	0.174104	0.121497	0.482719	0.132571	0.243226	0.184121	0.267553
Hes1	9.29066	5.61173	20.9613	12.2667	12.4965	5.59199	10.7837	3.64415
Acly	362.707	302.726	545.454	431.258	426.6	321.29	296.091	317.765
Lima1	42.391	71.5157	54.7096	57.311	52.4589	42.0202	28.5603	47.5737
E130310I04Rik	0.172948	0.131613	0.447481	0.162165	0.132571	0.203895	0.259988	0.0671919
Gm1826	1.58544	2.0563	1.55738	1.51441	1.72909	1.33729	0.782658	1.27842
Snx29	0.864338	1.13113	0.688015	0.724028	0.706612	1.01312	0.25773	0.936187
BC030343	0.259372	0.217605	0.404756	0.482719	0.132571	0.324268	0.368142	0.133827
Slc2a13	0.605067	0.391609	0.485687	0.884901	0.397513	0.526872	0.478555	0.40128
Gm45457	0.389007	0.348108	1.01174	0.522937	0.088414	0.44583	0.404947	0.367848
Abhd15	22.861	31.2836	30.2392	22.1471	26.5882	20.8739	12.6038	25.9521
Gm47692	0.347894	0.245257	0.243669	0.214039	0.0535545	0.279572	0.25773	0.140874
Klhl24	52.9779	62.0325	56.8543	50.0316	65.794	37.7251	31.799	31.2921
Tmem179	0.129736	0.0001	0.0001	0.643592	0.220885	0.162184	0.0737085	0.0335317
Gm21969	0.471272	1.38748	1.59424	1.17399	1.21776	0.867602	0.459952	1.3767
D430019H16Rik	0.777915	1.34863	0.971274	1.60883	0.839083	0.810519	0.699381	0.969618
Tmem51	5.53123	5.08971	8.8609	7.52091	6.40287	3.64699	4.3062	4.07876
Gm8546	2.0507	2.76543	3.35227	3.32537	3.08923	2.25004	1.3275	2.57786
Gm43859	0.734703	0.478611	0.283359	0.643592	0.309199	0.648435	0.348407	0.367848
A530088E08Rik	0.687578	0.882222	1.41473	0.80619	1.02421	0.578635	0.410046	0.582874
Pomk	5.83371	5.61172	6.83879	5.87196	5.43141	5.51095	3.82774	4.27935
Gm3571	69.2522	57.3752	120.407	96.5941	82.0712	60.9919	79.7129	44.4061
Gm28035	6.88821	10.4092	6.69835	7.2755	6.24895	5.71281	6.1123	5.7796
Gm12101	0.0433119	0.261106	0.378394	0.0828944	0.13579	0.243226	0.110513	0.234122
Cx3cr1	0.518643	0.739616	0.890343	1.44796	0.618298	0.769998	0.552164	0.501575
9330159M07Rik	1.45789	1.20723	1.33935	1.56609	1.16104	1.46764	1.29246	0.842742
Hs1bp3	11.4945	11.5279	12.3421	12.7895	11.4809	8.95523	7.8026	7.48879
Tymp	45.4727	50.675	71.896	51.0724	49.0781	29.7701	29.7331	37.61
Trnp1	0.0433119	0.0871019	0.0001	0.603374	0.044257	0.243226	0.0369042	0.100395
Atg13	34.6992	43.8488	51.2692	39.2131	35.9881	27.5139	24.4383	31.7934
Plekhg6	14.5193	11.5714	13.2323	12.5482	17.2213	11.508	7.32415	6.61957
Nlrc5	20.3097	19.0535	13.5156	21.8386	13.2914	16.0059	19.5431	10.3639
Fgfbp3	0.475431	0.391609	0.607084	0.764247	0.618298	0.243226	0.441751	0.300985
Phf11a	0.0433119	0.138267	0.0822794	0.321846	0.136841	0.0406209	0.121906	0.100395
Rell2	0.113014	0.239549	0.224098	0.182655	0.163645	0.0665966	0.122101	0.272017
6030443J06Rik	0.518643	0.0910569	0.323825	0.160973	0.088414	0.329397	0.404947	0.334417
Fmn2	0.345795	0.217605	0.36429	0.281628	0.265042	0.202705	0.515359	0.0001
Limk2	9.766	7.35175	7.64809	8.48616	6.75612	6.60501	8.20745	4.14563
Zfp759	2.07427	3.00167	2.99455	2.97625	2.34042	2.67448	1.84031	1.80541
Bmf	19.9208	17.8355	19.3022	17.7765	22.3877	16.6542	12.7344	6.7533
Fanca	0.175569	0.442909	0.449927	0.292165	0.223897	0.203601	0.406942	0.168882
4930522L14Rik	1.47727	1.68591	2.08689	1.40774	2.16379	1.09417	1.10423	1.03648
Gas7	2.72245	2.00114	4.08712	4.06214	1.98717	1.94511	2.31877	2.80836
Gm19696	5.53123	4.3502	8.37648	6.11327	3.70929	3.76855	3.68053	3.64415
Tnfrsf22	0.821126	0.826618	1.02788	0.563155	0.27712	0.831377	0.588968	0.635302
Srrm4	9.11783	7.39526	5.82714	6.99808	3.40019	5.75407	8.83311	5.21544
Ttbk1	0.864338	0.391609	0.445222	0.724028	1.05987	0.729477	0.147317	0.334417
Tmem218	1.55573	1.91414	2.38757	2.13167	1.98717	1.29677	1.36186	1.06991
Casp9	15.2107	15.878	19.5045	19.506	19.2084	12.0348	10.3789	11.7012
C130083M11Rik	0.129736	0.43511	0.283359	0.362064	0.220885	0.121663	0.294534	0.468143
Gm18646	0.563664	0.610444	0.932714	0.524	0.361772	0.406196	0.552994	0.771415
Acvr1b	13.4822	12.2674	13.7989	10.3764	12.2316	11.346	8.09703	8.32459
Palb2	0.172948	0.826618	0.526153	0.603374	0.397513	0.405309	0.625772	0.234122
Rbm20	2.59282	2.43615	2.63036	2.8556	2.20795	1.66146	2.83403	1.63825
Anp32-ps	1.59894	1.09219	1.26259	0.804465	0.622809	0.737094	0.814867	0.905704
Gm9315	0.259372	0.43511	0.183616	0.241409	0.103936	0.283747	0.346006	0.20069
Samd10	0.691491	1.04412	1.33546	1.40774	0.397513	0.769998	0.920206	0.769029
Smyd4	3.19778	1.56613	2.26617	3.17734	2.34042	1.66146	2.06114	1.80541
Angel1	4.66699	5.26372	5.13923	5.18825	4.01839	4.37636	3.75413	3.74445
Stxbp3-ps	1.55474	2.44717	2.24394	1.62797	2.5121	1.35807	0.79606	1.90982
Amt	36.5575	32.4953	52.1196	42.7924	33.3385	24.88	32.6822	24.9067
Zfp709	2.11748	3.04517	2.34711	2.6545	2.07548	1.70198	1.80351	1.40423
Sftpd	0.821127	0.609114	1.05221	0.764247	0.265042	0.567393	0.515359	0.234122
4930451G09Rik	0.475431	0.478611	0.728481	0.321846	0.44167	0.364789	0.404947	0.20069
Rab19	0.0865238	0.130603	0.36429	0.442501	0.088414	0.202705	0.147317	0.234122
Mthfd2	0.302583	0.348108	1.09267	0.724028	0.353356	0.364789	0.478555	0.267553
Pde2a	8.90973	8.81905	5.94145	6.90375	3.35315	5.68071	4.92743	9.16894
Ctc1	6.39547	6.22074	6.87925	5.55022	5.78467	4.45741	4.60063	4.21249
Ndufa4l2	2.5496	1.60964	2.10431	2.8556	2.07548	1.62094	1.80351	1.53796
Exph5	4.88305	7.69977	5.62482	6.91764	6.44702	6.44293	3.93815	4.24592
Gm7285	0.954976	0.757575	0.532873	1.20914	0.83951	0.334984	0.692831	0.755523
Tmem177	7.34613	6.09024	10.1974	7.722	7.24185	5.59199	4.89506	4.84769
Cd209b	0.129736	0.304607	0.445222	0.241409	0.132571	0.162184	0.368142	0.167258
Khnyn	40.6602	32.6899	65.4474	42.527	42.4764	21.2892	29.9732	24.2068
Slc41a1	4.49414	5.30722	5.34156	4.98716	3.66513	3.97115	3.64372	3.81131
Zfp296	0.518643	0.391609	0.526153	0.482719	0.309199	0.405309	0.441751	0.267553
Pcyox1l	1.815	0.826618	1.4164	1.48818	0.88324	1.01312	1.7299	0.535007
Lhfp	7.64861	8.39578	7.56718	8.1644	4.85738	4.86261	6.51445	6.15153
Hebp2	0.302583	0.304607	0.283359	0.482719	0.309199	0.283747	0.147317	0.20069
Mfsd9	0.930278	1.91353	2.23806	1.89036	1.76579	1.41802	1.00872	0.869322
Parp12	24.0691	30.4943	34.7196	31.3703	26.141	21.6788	19.3223	25.5753
Gm7979	1.08177	0.481632	1.50044	1.40898	0.975949	0.770139	1.15638	0.602762
Bbs1	0.821127	1.74014	1.49733	1.40774	1.5456	1.66146	1.03062	0.869323
Zfp563	4.75341	5.65523	5.09876	4.78607	4.32749	4.05219	3.93815	2.90866
Gpam	150.464	183.878	320.85	204.228	197.161	168.242	127.343	173.777
Rnf219	1.29646	0.957121	1.33546	1.68927	0.971554	0.891561	0.883402	1.20364
Mast4	2.46318	3.00167	3.52061	2.77516	1.63391	2.99865	2.28196	2.13973
Catsperd	1.16682	2.04465	0.607084	1.28708	0.574141	0.364789	1.28825	1.06991
Champ1	6.74116	8.35227	7.32437	7.15894	6.5795	6.15928	3.64372	5.98438
Gm12626	0.32081	0.0319223	0.0387526	0.179362	0.248881	0.000100001	0.13921	0.13047
2900005J15Rik	1.55573	1.56613	2.02338	2.89581	1.41312	1.62094	1.39866	0.936187
Gm9278	0.389007	0.478611	0.323825	0.395835	0.220885	0.272854	0.294534	0.267553
Plin3	52.589	41.6305	56.8947	45.688	46.7182	33.754	41.6257	28.3502
Gm15267	0.405813	0.314696	0.637132	0.541073	0.378215	0.297921	0.328083	0.312852
Gm26532	0.259372	0.522112	0.445222	0.804465	0.353356	0.243226	0.331338	0.334417
Lncbate1	0.950762	1.17463	1.57826	1.56861	1.41312	0.972603	0.552164	0.835892
Gm32391	0.950762	0.348108	0.768946	0.563155	0.529984	0.283747	0.809793	0.535007
Gm45495	1.0804	1.34863	1.01174	0.965338	0.662455	0.648435	1.06742	0.535007
1010001B22Rik	0.605067	0.391609	0.323825	0.442501	0.618298	0.162184	0.331338	0.334417
Kif15	0.0433119	0.261106	0.0810312	0.120755	0.044257	0.162184	0.110513	0.100395
Ccn3	0.605067	0.391609	0.445222	0.522937	0.265042	0.324268	0.515359	0.267553
Ifit3	16.2205	18.614	19.9555	19.2531	14.9661	15.2123	14.7338	13.9131
9330160F10Rik	0.248237	0.480001	0.376973	0.516613	0.26597	0.372005	0.289478	0.116275
Acot10	0.389007	0.31022	0.532615	0.241409	0.088414	0.405309	0.130731	0.234122
Mettl27	13.0069	11.5279	13.5156	14.4787	13.2472	10.1303	11.1886	7.65596
Gm34280	0.172948	0.174104	0.202428	0.442501	0.176728	0.121663	0.220925	0.234122
Serpinb1a	10.0685	9.43981	12.9491	11.7036	8.34577	6.28085	5.52074	10.9991
Fdps	238.403	185.198	404.67	327.069	279.055	203.538	275.131	159.59
Paip2b	15.2107	20.2715	25.2506	20.1897	20.6656	16.5326	9.20116	17.8526
Gm11688	0.518643	0.522112	0.526153	0.724028	0.574141	0.486351	0.331338	0.568438
Dyrk1b	12.9637	11.8759	16.1459	16.8918	13.8213	9.72512	10.2317	7.02076
Gm12905	0.480786	0.406145	0.577782	0.365748	0.314403	0.488233	0.221883	0.371208
9330102E08Rik	0.648279	0.391609	0.607084	1.00556	0.397513	0.810519	0.404947	0.535007
Zfp11	1.25325	1.00062	1.37593	1.3273	0.88324	1.49938	0.846598	1.00305
Vcp-rs	121.915	175.636	218.742	167.018	152.074	122.39	85.5576	127.885
Rnf125	9.20424	12.6154	16.5101	10.5373	16.4265	7.61804	4.04856	9.86243
Suox	137.587	156.082	193.021	181.183	142.142	117.308	87.3366	116.409
Kantr	2.03106	1.34863	1.94245	2.05123	2.29626	1.49938	1.10423	0.735597
Map3k21	6.26583	6.74275	9.8737	8.12419	8.61072	4.49793	5.33672	4.54681
Cep128	0.864338	0.739616	1.1736	1.00556	1.01571	0.688956	0.552164	0.668733
Gm10734	1.46033	2.04218	2.74806	2.25882	1.11322	1.75371	1.13615	1.68759
Mmd2	6.1794	5.69873	6.51506	9.73292	6.18208	6.07824	4.85826	4.98142
Nr3c2	13.4822	14.8774	11.7351	11.8645	13.6446	10.9288	9.23798	7.58909
Itga7	8.90176	7.17776	8.61926	7.15894	7.06522	5.34886	5.59435	6.18495
Snap25	0.21616	0.174104	0.121497	1.04577	0.353356	0.567393	0.0001	0.0669633
Gm6382	1.44376	1.58811	1.96909	1.47907	1.42285	0.788825	1.16596	1.29476
Crym	1.55573	1.13113	1.49733	1.48818	0.88324	0.85104	1.03062	1.20364
Cnot1	34.048	54.4021	56.2283	38.8518	41.1841	37.2772	24.9117	37.3646
Zfp169	2.8953	3.00167	2.99455	1.72948	2.20795	2.715	1.80351	2.20659
Arap1	52.6258	41.0603	60.0698	52.1012	49.9653	38.4449	35.1768	34.355
Bbc3	10.371	5.91624	28.8521	12.8699	17.3538	5.83512	7.98662	5.68349
Gdf6	0.734703	0.652615	0.566618	0.321846	0.353356	0.44583	0.331338	0.501575
Gm48338	1.4302	1.29081	1.49601	1.63429	1.43516	1.23591	0.441497	1.26773
Gm42984	0.389007	0.130603	0.242894	0.241409	0.265042	0.283747	0.0737085	0.133827
Ccnf	8.25358	8.30879	12.8277	9.73291	6.18208	6.24033	5.11589	7.68938
Thbs2	2.11748	1.60964	2.5899	1.85014	1.98717	1.33729	1.39866	1.60482
Nlrx1	11.2711	11.2449	11.9375	11.5294	12.0483	9.75079	7.04845	8.08252
Gm13194	0.432219	0.391609	0.768946	0.442501	0.353356	0.324268	0.552164	0.133827
Agxt	306.063	278.538	294.065	365.67	303.238	227.889	276.756	155.89
Vps13c	10.1549	16.1825	15.4984	11.9047	11.79	10.6166	9.56921	12.0355
Slc1a4	4.3645	4.91571	9.67138	5.91219	4.37164	5.38939	3.23887	4.64711
Tbcel	74.4537	88.6564	127.342	95.3166	80.8954	69.7771	76.0013	61.247
Slc13a2	1.12361	1.5195	2.29555	1.3273	1.19234	0.729477	0.736185	1.43766
2010016I18Rik	0.435941	0.565613	0.203464	0.405867	0.220885	0.364789	0.404947	0.303622
Hps4	14.6057	11.8759	10.5212	11.1786	10.9952	9.56225	9.97272	6.58614
Plekhg5	8.64249	8.6133	8.8216	9.009	8.61072	6.11877	6.29363	4.34622
Gm45871	3.41384	4.30669	3.7634	4.34367	4.06254	2.59344	2.50279	2.90865
Proser3	3.75954	3.65418	3.19688	3.37843	3.09109	2.14771	3.20207	1.97257
Abca2	39.755	45.1976	62.3576	41.063	35.7673	35.6586	33.2343	31.9942
Gm15883	7.35747	5.66521	6.81173	6.08456	5.53077	5.15371	5.20493	3.5133
M6pr-ps	1.8794	2.75034	2.3185	2.58228	1.82405	1.54732	1.47353	2.11458
Lrig3	10.1117	10.0923	9.95463	11.1808	11.1277	6.64553	6.40404	5.54976
Slc25a48	12.7476	13.4419	13.5965	15.4037	13.4238	10.0493	8.79632	10.7317
Fam118a	2.07427	1.74014	1.98291	1.93058	1.85469	1.7425	1.14103	1.90571
Mpzl3	7.69182	9.0048	7.48623	6.95786	5.6522	7.25335	5.37352	5.91751
Airn	0.259372	0.130603	0.404756	0.442501	0.0001	0.364789	0.368142	0.133827
Rhoh	0.561855	0.391609	0.566618	0.482719	0.132571	0.526872	0.110513	0.735597
Adam19	0.858021	0.959724	1.05221	1.00556	0.706612	0.93191	0.883402	0.626972
A730081D07Rik	0.612558	0.133944	0.208069	0.126246	0.317963	0.334307	0.115837	0.23961
5730507C01Rik	0.21616	0.522112	0.121497	0.281628	0.220885	0.0406209	0.0369042	0.40128
2310016G11Rik	1.12361	0.565613	0.768946	0.603374	0.309199	0.729477	0.331338	0.735597
Tmem139	0.0865238	0.174104	0.283359	0.120755	0.132571	0.162184	0.0369042	0.133827
Tubgcp2	9.33412	8.57346	10.6083	8.20898	8.58168	7.22973	6.59415	7.59496
Gm7676	2.07427	1.47913	1.4164	1.56861	1.2365	1.09417	1.10423	1.33737
Zdhhc24	2.37676	2.78416	4.24899	3.298	2.87031	2.22875	1.50907	2.006
Parp14	24.847	29.4938	25.0078	27.9116	24.4631	25.5283	17.4821	22.1319
Gm10575	0.239439	0.458137	0.672499	0.395675	0.209654	0.16305	0.365656	0.30189
Gm45470	4.40679	2.49295	1.9281	2.81652	2.60002	2.9864	3.69016	0.88871
Traf1	0.561855	0.174104	0.768946	0.68381	0.309199	0.364789	0.552164	0.267553
Scd1	6377.78	7016.12	12945.9	5114.84	7266.7	2977.03	4031.57	8168.63
H2-T24	1.16682	2.34915	2.02338	2.45341	1.36897	1.37781	1.43547	1.63825
Gm7114	0.767878	1.55078	1.345	1.18794	1.17448	1.15485	0.455388	1.01923
Harbi1	12.0562	13.1809	14.3654	11.9449	11.1718	9.36044	8.68591	8.99322
Adnp2	6.09298	6.69925	7.36484	5.63065	5.56388	5.30834	3.4965	4.61367
Narf	41.9589	53.0713	44.1885	43.0336	45.9675	35.8611	34.8169	32.3954
Mpdz	18.1923	19.0535	19.3426	17.8972	20.1357	16.6542	13.5809	12.2361
Insl3	0.292008	0.000492886	0.000115094	0.374486	0.0001	0.000100002	0.476897	0.000101237
Gm10642	2.80702	1.20577	2.37053	2.8182	2.51714	0.941483	1.4979	1.32264
Gm4972	0.691491	0.875277	0.566618	0.243214	0.455473	0.820206	0.224068	0.434712
Pcdh1	69.0527	75.2133	103.51	71.2666	77.9812	56.4459	46.9622	58.4051
Gm11625	0.0433119	0.130603	0.485687	0.201191	0.132571	0.121663	0.110513	0.133827
Sh3pxd2a	15.3835	17.966	28.3665	18.2592	10.9069	16.9379	14.5378	15.947
Gm6658	0.950762	0.652615	0.930809	0.965338	0.485827	0.769998	0.625772	0.535007
Gm1600	3.71633	1.56613	2.26617	1.97079	2.20795	2.35031	1.58268	1.53796
Tep1	9.54994	11.8324	12.0379	8.52637	8.25746	9.03626	7.22474	8.25773
Gm6430	1.10936	2.04898	2.79586	2.17308	2.13249	1.15528	1.02261	1.73861
Gm9949	0.21616	0.0871019	0.121497	0.160973	0.220885	0.162184	0.0369042	0.20069
Jade1	36.3844	42.5006	52.6864	43.4356	42.9647	31.2014	35.0009	26.5449
2700049A03Rik	2.80887	2.61016	1.98291	2.93603	2.42874	2.26927	1.6931	2.13973
Csnk2a1-ps	0.129736	0.0871019	0.283359	0.0805365	0.0001	0.243226	0.0001	0.0669633
Kdf1	5.53122	4.17619	6.2318	5.26869	5.25478	3.80907	3.86455	3.44356
Crebrf	17.8466	22.3596	25.0483	18.8625	23.5358	11.508	11.483	13.9745
Adh4	58.2932	78.8671	101.366	91.979	74.9345	54.5819	56.6785	54.6278
Arhgef4	0.302583	0.261106	0.283359	0.402282	0.265042	0.25699	0.294534	0.25236
Ly6a	13.0501	15.5299	17.8455	16.9722	9.93542	13.5341	12.2191	10.6982
3110053B16Rik	0.333147	0.247124	0.366706	0.0403913	0.0884196	0.119327	0.276095	0.161052
Syne4	2.29033	1.21813	1.49733	2.09145	1.5456	1.33729	2.35557	1.03648
Ccdc158	0.302583	0.522112	0.404756	0.482719	0.397513	0.162184	0.294534	0.300985
Gm5582	1.12637	1.26485	0.565669	0.327194	0.373463	0.568819	0.948324	0.645738
Gm4880	0.259372	0.261106	0.426608	0.165789	0.220885	0.243226	0.133582	0.134275
Sall2	2.85209	3.13217	3.35875	2.93603	2.07548	1.7425	2.72361	1.83884
C77080	80.5036	83.1735	96.9965	90.0469	110.834	67.3055	45.4164	52.6557
Gm3325	0.302583	0.478611	0.202428	0.241409	0.485827	0.121663	0.184121	0.300985
Lrp5	34.2672	49.0255	71.5841	49.348	34.8399	33.8756	31.2837	35.8724
Ckap5	7.69182	8.65678	10.2784	9.65248	7.06522	7.49648	5.2263	8.49174
Bbs10	3.88917	3.95868	3.80386	4.90672	4.45996	3.12021	2.79722	2.97552
Siglec1	2.67924	6.22074	3.92526	3.7404	1.98717	2.83657	2.98124	4.34622
Lrrc4c	0.993974	0.826618	0.971274	0.844683	0.618298	0.729477	0.736185	0.769028
Fuca2	6.39547	6.78625	7.08158	7.15894	6.22624	4.82209	5.1895	5.48289
Ggcx	47.8357	54.6808	66.9303	48.4632	42.3907	41.615	33.6393	43.695
Spatc1l	0.302583	0.217605	0.202428	0.281628	0.132571	0.0811419	0.404947	0.0669633
Cd3e	0.389007	0.565613	0.849877	0.603374	0.574141	0.283747	0.588968	0.434712
Gm6877	3.00199	3.7229	3.72434	3.41853	4.22264	2.97114	1.27599	2.77155
Gm32063	3.75954	1.21813	2.06385	2.6545	2.78199	1.66146	3.01805	0.300985
BC028777	0.469671	0.0871019	0.202428	0.241409	0.220885	0.243226	0.184121	0.0669633
Gm37824	1.90142	2.69716	3.56107	3.05669	1.85469	2.5124	1.6931	2.03943
Zfp799	3.71633	4.78521	4.12759	3.82083	5.38725	2.79605	2.5764	2.07286
Pdcd4	67.4112	62.946	92.3447	70.543	69.9456	50.894	48.6184	49.9468
Map4k1	0.734703	0.261106	0.566618	0.402282	0.309199	0.283747	0.368142	0.468143
Gm18588	4.2462	7.53465	5.5554	5.53619	6.58789	5.74523	1.72717	5.18209
Ccdc14	1.03719	0.609114	1.01174	0.844683	0.927397	0.567393	0.736185	0.234122
Zfp667	2.11748	2.69716	2.22571	2.41319	2.16379	1.86406	0.883402	1.67168
Casp6	21.2171	20.5326	18.8166	21.1951	18.0162	16.6137	15.1266	13.3393
Scfd2	7.04364	7.04725	8.41695	7.88288	6.40287	6.28085	4.67424	5.78378
Gm12537	1.01376	0.828708	0.714248	0.998339	0.00013189	0.382633	0.698255	1.12681
Gng7	1.0804	1.39213	1.57826	1.24687	1.45728	0.932082	0.809793	0.969619
Fbxl21	4.75341	6.00323	5.74622	6.07306	4.7249	5.47043	4.45341	3.17611
Hmgb1-ps1	0.636165	0.505462	0.287019	0.735157	0.282986	0.119219	0.546057	0.400811
Gm6493	1.56381	3.28732	2.88451	2.41319	1.94624	1.95408	1.80803	1.63825
Gm20559	2.80887	3.52368	3.35874	2.97625	1.89885	2.79605	3.09166	1.93914
Clspn	0.21616	0.0871019	0.202428	0.0403182	0.044257	0.0001	0.25773	0.133827
Fam219a	6.65473	6.13373	7.52671	6.47524	5.96129	5.14626	4.78465	4.91455
Tmem59l	0.0433119	0.0001	0.0810312	0.522937	0.044257	0.0811419	0.0001	0.0669633
Fam214a	68.5343	85.1747	92.8704	73.8413	50.2949	63.699	71.4375	52.8552
Ciart	33.0195	30.6189	6.83266	25.84	12.4027	21.5121	41.7207	10.832
Snx30	5.74729	7.56927	6.79832	5.26869	6.2704	3.97115	3.60692	4.61367
Nipa1	1.03924	1.36271	2.14092	1.37721	0.960122	1.99415	0.986099	1.1324
Gldc	67.1948	88.655	156.197	91.698	55.1964	49.6381	48.8026	86.5205
Bicd1	0.518643	0.261106	0.121497	0.281628	0.044257	0.324268	0.110513	0.133827
Gm28557	3.93935	6.27339	6.37414	4.2252	5.5354	3.93866	2.88285	4.83699
Irf1	33.7446	23.8318	45.6429	38.0726	35.3107	22.6133	23.8402	20.5574
Mafk	15.6216	14.692	19.3647	15.8461	14.2628	11.1029	13.1588	11.4003
Zmym6	8.15848	6.95959	6.31994	7.1928	4.75534	6.3386	7.38297	4.18509
Fam160a1	2.46318	2.91467	4.08713	2.77516	2.47289	3.12021	2.02433	1.63825
Gm47718	0.172948	0.261106	0.404756	0.201191	0.397513	0.405309	0.110513	0.20069
Slc43a1	21.6925	15.878	13.4751	14.8004	15.8083	13.4126	13.544	9.89587
Gm44878	0.67783	0.608514	0.446726	0.644197	0.564386	0.384468	0.460384	0.601492
Gpr153	1.51252	1.52263	1.13314	0.92512	0.662455	1.05364	1.17784	0.936187
Zfp955a	4.92234	8.45332	6.73082	6.56778	6.89114	4.91837	4.11923	4.90026
Gpr146	82.5339	68.3395	76.0347	82.0441	103.066	61.4299	47.1461	46.9046
2610528J11Rik	13.5254	8.56979	9.63091	10.7786	11.1718	7.69908	9.93725	5.85064
Stx1b	1.42609	1.91414	2.95409	1.56861	1.72222	1.66146	1.32505	1.30394
Fam83f	0.605067	0.261106	0.886293	0.402282	0.44167	0.202705	0.368142	0.830719
Psmb9	21.5628	17.879	19.8687	22.6892	17.4681	15.0602	21.5306	14.966
Cdc6	0.0865238	0.0871019	0.161962	0.281628	0.0001	0.202705	0.184121	0.0669633
Akt2-ps	10.61	16.1011	14.3672	14.3066	12.6975	11.551	6.60347	11.6191
Spag8	0.475431	0.261106	0.283359	0.241409	0.044257	0.243226	0.368142	0.133827
Irf2bpl	30.2917	39.8905	35.8526	32.9388	31.1749	27.838	25.8662	20.1928
Setx	10.1981	19.097	16.2673	13.8352	14.1745	11.8322	8.42827	13.6068
Gsdmd	27.4828	25.8831	31.8465	26.6648	23.7124	18.113	23.4076	20.4603
Nmral1	5.05589	4.5242	6.43413	5.46978	4.59243	4.37636	4.3062	3.14268
Slc39a1-ps	1.5536	2.03739	2.71327	2.18267	1.71616	1.47884	0.940386	1.98644
Rcl1	108.291	112.928	119.534	108.994	108.274	79.4608	77.1063	69.7716
Prkca	11.5377	10.7883	13.4751	11.2612	9.40554	9.482	10.3421	6.98732
Rin1	0.129736	0.217605	0.202428	0.321846	0.132571	0.202705	0.147317	0.20069
D630044L22Rik	0.469213	0.0484165	0.0001	0.0406818	0.0001	0.089136	0.0932797	0.0766584
Nipal3	10.9759	7.39526	9.63091	9.77313	9.49386	7.7396	5.92558	7.35507
Extl1	5.57444	4.3502	9.59045	5.30891	6.00545	5.30834	3.16527	4.88112
Mocos	24.7605	33.1912	45.1997	35.6739	29.5411	25.0421	17.3717	29.353
Slc7a4	1.51252	1.04412	1.65919	1.56861	0.971554	1.09417	0.920206	1.03648
Pkdrej	0.475431	0.739616	0.404756	0.563155	0.529984	0.688956	0.588968	0.133827
Cps1	3219.68	3742.69	3645.02	3357.54	3448.18	2441.75	2286.83	3015.17
Tmem8b	2.20391	1.82714	2.91362	2.09145	1.94301	2.26927	1.84031	1.83884
Gm21370	0.556819	0.491997	1.11373	0.849307	0.42511	0.510785	0.633452	0.706794
Gm17344	1.49796	0.8243	0.423124	2.6972	1.96307	0.600929	0.000999688	0.374291
Gstm3	72.3032	64.2033	103.423	58.0708	56.3515	37.2068	56.0131	60.9092
Megf11	0.518643	0.304607	0.526153	0.402283	0.265042	0.486351	0.368142	0.167258
Spata13	21.0443	25.2306	27.6785	26.7855	23.8007	23.016	18.1078	16.0807
Herc6	8.55606	15.1384	13.9607	12.9504	10.0679	11.7917	8.98034	10.4572
Rab15	0.0865238	0.043601	0.161962	0.563155	0.220885	0.162184	0.110513	0.100395
Slc5a6	14.21	15.6282	8.72373	12.658	13.7256	10.8971	8.64433	8.50202
Adamtsl1	1.0804	0.652614	1.01174	1.16643	0.618298	0.648435	0.883402	0.468143
Map2k6	17.112	19.9235	10.1165	12.7895	11.3926	9.07679	13.8753	9.829
Creb3l2	17.4145	24.6216	30.3898	20.2701	14.1303	16.2085	17.1141	21.3629
Slc26a2	4.40772	5.78573	5.82715	5.18825	5.21063	4.17376	3.01805	4.04533
Prim1	2.41997	3.13217	3.72293	2.97625	2.16379	2.55292	2.68681	2.30688
Cpeb1	6.00655	5.78573	2.91362	5.10782	4.54827	4.86261	4.74785	2.47404
Treh	0.129736	0.217605	0.688015	0.321846	0.132571	0.121663	0.110513	0.468143
Chst13	4.53735	4.08919	7.32437	4.98716	4.98984	3.2823	1.84031	5.81721
Aox1	37.6377	59.6835	74.4164	50.3934	42.9207	39.0623	30.5476	38.8477
Gm26981	0.561855	0.870119	0.242894	0.442501	0.176728	0.85104	0.588968	0.334417
Pfkfb3	18.7973	24.6651	6.39366	16.6505	3.75345	15.5601	23.5181	11.9352
Lrrk1	14.9946	15.8779	17.7645	13.0308	12.3199	12.6426	12.5136	13.6736
Rccd1	2.07174	2.13165	2.71129	2.54457	1.63266	2.10603	2.15027	1.66543
Focad	6.99852	7.22421	9.87352	7.77779	6.48476	7.16914	5.24702	5.6553
Gm8325	3.56613	3.93507	6.31204	3.62239	4.09191	3.58954	2.4418	3.44618
H2-Eb1	11.5377	17.4875	18.1692	18.2994	8.65487	8.5095	14.6114	10.832
Gm4828	3.44389	2.07852	4.44137	4.35199	2.55134	2.67399	2.48249	1.65329
Gm6155	0.502702	0.493426	0.289356	0.420656	0.345103	0.360221	0.38221	0.389157
Lzts1	0.345795	0.217605	0.485687	0.241409	0.44167	0.283747	0.0737085	0.234122
Gm5345	2.63603	3.39318	2.06385	2.01101	2.25211	1.98563	1.36186	2.17316
Tspan32	0.302583	0.348108	0.283359	0.212999	0.265042	0.121663	0.147317	0.40128
Dhx34	10.3278	7.65627	9.75229	7.722	8.43409	7.05074	7.39775	5.21544
Dlgap5	0.172948	0.043601	0.283359	0.120755	0.088414	0.121663	0.220925	0.0335317
Ptpru	0.691491	0.478611	0.688015	0.965338	0.44167	0.405309	0.552164	0.568438
Meak7	10.5438	7.74327	9.02393	8.20462	11.0835	6.92918	5.92558	6.82016
Slc8b1	55.9161	48.025	41.3558	49.3474	49.0143	32.2143	36.8781	25.8428
Gm14328	2.4893	1.0404	5.3393	1.82133	1.72574	0.985633	5.82756	0.590859
F420014N23Rik	0.21616	0.043601	0.445222	0.323467	0.220885	0.324268	0.0738515	0.133827
Rybp-ps	0.141896	0.477833	0.261865	0.2551	0.234851	0.250982	0.369252	0.169636
Mansc1	0.821127	1.00062	0.971274	1.24687	0.662455	0.810519	0.920206	0.635302
Rhebl1	0.56508	0.348108	0.485687	0.549104	0.706612	0.43395	0.294534	0.300985
Tjp3	8.03752	9.43982	22.2967	13.2721	7.28601	6.7671	7.14012	9.59497
Has3	0.172948	0.0871019	0.167545	0.321846	0.044257	0.364789	0.220925	0.133827
A330093E20Rik	1.47349	2.60347	0.835258	1.75324	1.23111	0.621888	1.50978	0.668887
Parvg	0.691491	1.00062	0.930808	0.643592	0.485827	0.526872	0.404947	0.635302
Gm26873	1.2235	0.925675	1.14531	1.01684	0.630207	1.27949	1.31104	0.610831
Gm48488	0.668546	1.07894	1.34927	1.00302	1.17748	0.586497	0.486471	0.684552
Aldh1b1	82.4484	76.1703	95.1347	99.4598	85.2673	53.2446	72.7253	62.4505
Rps6ka4	7.59831	8.31471	8.57126	7.72643	6.64553	6.45181	4.75282	7.09159
Mtx3	10.1981	11.6584	10.3188	10.1753	9.4497	9.80617	6.18321	8.32459
Siah1b	0.648279	0.522112	0.971274	0.783331	0.529984	0.734677	0.441751	0.367848
Necab1	39.7608	39.4157	42.4727	42.4709	39.2027	30.3759	32.3843	29.0981
Cep57l1	4.96947	3.82819	2.91362	4.14258	3.7976	3.68751	3.42289	2.27345
4933427D14Rik	2.65066	1.8393	1.03446	1.70575	1.32581	1.54651	1.7493	1.17181
Stra6l	111.963	120.672	169.953	129.622	101.386	99.3986	87.851	103.807
S1pr3	4.10523	2.52316	2.95409	3.90127	1.85469	1.78302	3.20207	2.57434
Crocc	2.29033	1.91414	1.98291	1.97079	1.89885	1.7425	1.84031	0.80246
Mtcl1	0.518643	0.565613	0.526153	0.603374	0.485827	0.526872	0.331338	0.367848
Orai2	0.518643	0.696116	0.526153	0.884902	0.265042	0.283747	0.662576	0.501575
Crybg1	22.0815	25.8397	18.1286	18.0179	17.8837	18.7984	15.8996	15.2114
Pstpip2	18.6243	21.3156	26.3432	24.2114	26.6709	19.6933	19.1751	17.1505
Gja5	1.12361	0.565613	1.09267	1.04577	0.574141	0.769998	0.772989	0.635302
Mup9	9.32047	4.95342	13.0024	12.0322	2.78904	8.28998	11.0958	3.83586
Kirrel	2.03106	1.43563	1.69966	1.80992	1.05987	1.17521	1.58268	1.47109
Slc25a34	7.95109	6.39474	8.17415	8.12419	6.57949	5.38939	7.32415	4.0119
Zfp956	4.75341	3.21917	4.65364	4.26323	3.48558	2.63396	3.09166	2.06891
Hmgb1-ps5	0.268942	0.368498	0.543775	0.125673	0.398121	0.198545	0.15052	0.326923
Sgms2	41.6996	51.4182	52.6863	43.7173	53.9158	33.9161	30.0692	32.8969
Ctdsp2-ps	2.05377	3.41609	3.07719	2.83984	3.2006	2.30692	1.30389	2.20489
Gm43555	0.172948	0.130603	0.420638	0.210828	0.232893	0.162184	0.163858	0.217551
Washc5	17.5009	21.0546	19.8282	19.3451	18.4136	15.9653	11.3726	16.5153
Gm46218	0.838725	0.450328	0.58574	0.457264	0.502851	0.449686	0.518573	0.273822
Ttc30b	5.05589	5.03111	4.84686	4.01378	5.23292	4.23112	2.72361	3.15808
Gpr39	3.861	4.12376	5.11535	6.13008	4.32075	3.85745	2.80683	3.18742
Gm30015	0.345795	0.391609	0.202428	0.482719	0.132571	0.202705	0.441751	0.234122
Intu	2.67924	4.08919	3.72293	3.70018	3.31188	3.93063	1.65629	2.77493
Fn3krp	7.17328	6.65575	8.8216	7.15895	6.97691	5.95668	4.89506	5.61662
Lncpint	0.21616	0.348108	0.404756	0.603374	0.309199	0.44583	0.441751	0.133827
Gm9182	0.561855	0.348108	0.286391	0.442501	0.309199	0.162184	0.515359	0.434712
Wfs1	9.85242	8.56978	12.7873	11.9047	8.47825	8.46899	7.43456	7.85655
Gm45224	1.79797	1.47521	1.41208	1.19188	1.36299	0.836349	0.693448	1.17838
Unc13b	3.80275	4.3502	6.96018	3.298	2.73783	3.52542	2.28196	3.67758
Csdc2	0.432219	0.174104	0.526153	0.482719	0.309199	0.162184	0.331338	0.367848
Ctcfl	1.25325	0.91362	0.728481	1.04577	0.529984	0.891561	1.0367	0.60187
Nynrin	2.07427	1.47913	1.49733	2.17189	1.2365	1.41833	1.65629	1.2705
Pelp1	13.0501	11.8759	16.3077	14.5189	11.0835	10.414	10.8574	8.69233
Dclk3	20.3097	19.6625	23.2678	21.6777	26.2294	16.2895	14.2433	13.3728
Wdtc1	105.607	123.195	129.163	106.296	101.387	80.838	81.3731	75.7236
Hs3st3a1	1.05634	0.890771	1.28047	1.06445	0.586729	0.823812	0.961993	1.01815
Ctps2	7.30292	9.26581	8.17415	8.68724	7.46264	6.44293	6.88249	5.68349
Slc10a5	22.2503	36.144	30.8202	24.474	27.5495	29.6056	18.4982	26.6076
Ift81	1.77179	1.21813	1.61872	1.72948	1.85469	1.09417	0.95701	1.50452
St8sia4	0.21616	0.478611	0.849877	0.402282	0.220885	0.405309	0.441751	0.367848
Gm4755	0.475431	0.174104	0.202428	0.321846	0.309199	0.405309	0.331338	0.167258
Zfp157	4.32129	3.78468	3.96573	4.26323	3.75345	3.20125	3.27568	2.77493
Gm8983	1.28974	2.11266	2.05037	1.63798	1.21054	1.17645	1.07091	1.78613
Gm7628	0.518643	0.91362	0.768946	0.884901	0.706612	0.407893	0.588968	0.367848
Meiob	3.97559	3.30617	2.91362	3.33821	3.44435	2.63396	2.76042	2.34032
Gm5461	0.129883	0.131251	0.567133	0.129536	0.132925	0.0406209	0.295473	0.192418
Rps6kc1	7.82146	9.00481	10.0356	8.92854	8.03668	7.7396	5.48393	7.62252
Txnip	140.465	112.046	93.1396	106.853	155.018	48.2952	91.4534	53.8585
Kcnb1	3.06815	2.43615	2.18524	2.73494	1.45728	2.18823	1.87712	1.70512
Pptc7	29.0377	42.2086	22.6233	22.2142	16.7911	21.5897	32.0408	20.0039
Dusp19	3.02493	4.4807	4.73457	4.90672	2.47289	3.2823	2.68681	3.9116
Adamts15	0.648279	0.783117	0.607084	0.402282	0.353356	0.44583	0.331338	0.468143
Cysltr2	0.172948	0.565613	0.323825	0.362064	0.353356	0.243226	0.331338	0.100395
Maff	6.78437	9.5703	4.20852	5.79153	3.7976	3.52542	8.35465	2.77493
Acacb	154.615	130.501	190.794	140.686	167.841	97.6551	139.86	116.037
Gm50431	1.0804	1.34863	1.09267	1.12621	1.10403	1.05364	0.809793	0.501575
Tert	11.6673	8.6568	11.5733	10.2155	12.2316	9.482	9.97405	7.18791
Ncapd2	2.20391	3.13217	3.19688	2.81538	2.64952	1.82354	2.50279	2.17316
Map4	33.7918	37.4544	40.6681	37.2423	33.7802	27.1897	27.4561	26.6117
Amd-ps3	2.45593	5.63181	3.8766	3.03287	2.36364	3.25445	2.10678	4.77854
Ccdc162	3.9756	4.78521	9.95464	6.31437	4.94569	4.29532	5.37352	4.0119
Ccrl2	1.33967	0.91362	1.45686	1.48818	1.14818	0.810519	1.25144	0.869323
Bcl2a1b	0.110685	0.380252	0.550346	0.442501	0.265042	0.0811419	0.363729	0.334417
Calhm6	0.993974	0.870119	1.09267	1.80992	1.63391	0.688956	0.95701	0.702165
Serac1	1.77179	2.34915	1.74012	1.97079	1.85469	1.48982	1.10423	1.87227
Rpap1	8.42643	8.83078	10.3998	9.37096	8.5224	8.38793	6.73529	6.88703
Gm12026	0.291982	0.597233	0.227105	0.362064	0.199082	0.0001	0.148939	0.300985
D830044D21Rik	0.821127	0.652615	1.09267	0.764247	1.14818	0.486351	0.699381	0.40128
Smagp	10.6302	11.8324	22.6608	13.7949	11.216	8.30689	12.3663	9.52813
Itga8	3.27992	4.04569	3.72128	4.06214	2.69368	2.63396	2.87083	3.576
Coq8a	182.118	181.742	450.904	224.127	212.746	123.433	118.982	219.017
Msmo1	180.236	162.127	223.332	279.84	210.847	214.842	166.392	162.48
Serpina3f	1.59894	3.48018	1.74012	1.97079	0.971554	1.66146	2.17155	2.1063
Amot	3.45705	5.52472	4.57271	4.02192	3.26772	4.09272	3.09166	3.74444
Krt23	3.54348	1.34863	1.53779	1.20665	1.2365	1.37781	1.03062	1.90571
Hunk	2.37676	1.08762	2.06385	1.64905	1.58975	2.35031	1.43547	1.13678
Gm43302	3.32472	3.78972	4.46389	4.95221	2.66971	2.88909	4.27597	1.90702
Armcx5	2.15213	1.80692	2.56795	2.29569	2.34341	1.79995	1.42313	1.48956
Aox3	132.747	193.927	165.626	179.012	155.168	140.081	123.81	120.655
Gm14038	3.94504	2.76667	4.2177	3.44609	3.16638	3.30636	1.76258	3.4943
Etv5	3.38868	3.80951	2.94269	3.35135	1.58975	2.60039	2.16644	3.23383
Rab17	18.538	18.314	21.8516	22.1604	22.4318	12.8857	13.8385	12.7375
Ipp	5.66087	6.96025	9.18579	8.24484	6.84444	5.83512	4.96867	4.98143
Inf2	62.312	61.3796	52.1602	67.3259	55.0639	54.825	44.386	44.3974
Hjurp	126.266	113.798	139	132.641	117.061	113.378	125.575	73.0822
Zfp202	0.821127	0.304607	0.930809	0.643592	0.839083	0.44583	0.331338	0.535007
Cbfa2t2-ps1	0.231427	0.318568	0.185598	0.346578	0.22067	0.133641	0.0848422	0.383421
Sla	0.993974	2.43615	1.53779	1.85014	0.750769	1.01312	1.58268	1.3708
Gm10705	7.30667	7.67051	6.86554	7.60206	6.56039	5.32043	4.42183	5.45494
Sla2	0.955495	1.16006	0.94	0.906349	0.752589	1.02738	0.914643	1.04725
Gm5684	0.0865238	0.304607	0.566618	0.281628	0.220885	0.162184	0.25773	0.234122
Sectm1a	0.475431	0.652614	0.485687	0.482719	0.220885	0.283747	0.404947	0.60187
Gm16984	0.613302	0.79144	0.736903	1.18671	0.267828	0.655413	1.12046	0.438029
Cep85l	29.2546	50.0262	24.1985	27.9116	20.2682	22.5297	33.2343	20.7277
Tmem51os1	0.0001	0.217605	0.365457	0.281628	0.176728	0.0811419	0.368142	0.0669633
Gm5823	1.64215	2.57046	2.95751	2.13442	1.79384	1.46081	1.26002	2.07521
Gm40040	0.21616	0.217605	0.526153	0.563155	0.265042	0.324268	0.220925	0.367848
Vangl1	7.56219	6.48174	6.27227	6.71654	6.09377	6.36189	4.82146	5.65005
Arhgap6	7.00044	7.65627	5.62481	7.60136	6.97691	4.78157	4.74785	5.44947
Zkscan7	13.6091	12.4849	10.8397	10.3362	11.608	11.5874	11.8143	7.51837
Pcgf1	3.19778	3.12791	3.96573	3.81816	3.00277	3.11675	2.42699	1.40423
Snrnp200	52.4593	58.5089	62.1956	51.9621	49.3235	50.0435	35.3322	45.8015
H2-T10	5.20691	4.57138	4.15664	4.97447	3.57358	3.18077	3.79903	3.1938
Gm45838	5.53123	5.30722	5.09876	6.31437	4.90153	5.30834	5.1895	3.61072
Gm19605	0.821127	0.783117	0.809412	0.522937	0.397513	0.526872	0.552164	0.769028
Ptprn	0.0865238	0.0871019	0.0405656	1.40774	0.220885	0.607914	0.110513	0.133827
Myh10	9.85241	10.1793	9.30718	8.68724	8.56657	8.63106	6.51445	7.92341
Gm48086	0.734703	0.304607	0.809412	0.522937	0.176728	0.364789	0.552164	0.535007
Trappc9	10.1117	10.4838	12.9491	12.9504	9.6705	10.4545	7.50816	8.7592
Trim21	5.44481	5.65522	5.90807	6.43502	6.27039	4.41688	3.90135	4.47994
Gm7609	0.875456	1.0431	0.968616	0.854934	0.706612	0.275172	0.958289	0.625183
Nuak1	1.90142	2.04465	2.87316	2.33276	1.85469	1.86406	0.920206	2.03943
Dbh	0.0001	0.130603	0.0001	7.15895	0.0001	2.95813	0.0737085	0.535007
Gm12623	0.00174979	0.00018409	0.0888857	0.213295	0.212321	0.200162	0.00278309	0.000211977
Unc93a2	3.84115	3.36622	3.47424	2.88316	3.15669	1.90458	3.07496	2.83491
Usp5	44.5086	50.2441	63.0046	53.5306	49.1027	39.4271	32.9766	41.823
Rpusd2	1.33967	1.21813	1.74012	1.7697	1.5456	1.29677	0.95701	1.06991
Lss	77.7377	69.7744	102.904	108.026	86.7683	73.9102	81.264	60.5442
E030042O20Rik	0.993974	0.391609	0.768946	0.884901	0.750769	0.810519	1.25144	0.167258
Gm49601	0.0001	0.00206926	0.103776	0.428353	0.0442894	0.0960968	0.0001	0.0494793
Wwp2	20.4826	20.0106	21.4469	22.2408	17.9278	15.7627	17.1877	14.4426
Ifi47	14.5625	15.0079	15.8221	22.0396	15.6758	15.5197	13.7281	11.3669
Ttc7	45.3293	51.6358	46.5759	42.7924	46.2327	42.3447	29.0017	35.2705
Gm21378	2.14293	3.51443	2.68615	2.15781	1.917	1.54812	1.16383	2.76798
F13a1	0.0433119	0.130603	0.323825	0.482719	0.044257	0.324268	0.294534	0.133827
H2-Aa	14.4761	25.4047	18.1692	18.9831	9.67049	9.60357	17.2981	15.3452
Smo	4.45093	3.56718	5.62482	4.54476	2.78199	4.05219	3.68053	4.11219
Gm38574	0.229828	0.459045	0.339963	0.38586	0.137371	0.135047	0.454208	0.180093
Lig3	13.8203	15.8781	17.8036	14.3657	13.4843	13.538	10.8806	12.7088
Gm37928	0.734703	0.522112	0.566618	0.804465	0.44167	0.729477	1.03062	0.167258
Shld1	7.21649	6.22074	5.30109	6.8372	6.71197	4.90313	6.58806	2.84179
Btg2	33.6622	22.9686	28.3665	41.8673	16.5148	20.2201	36.1419	13.2725
Gm11437	2.29033	2.13165	3.56107	2.77516	2.51705	1.98563	1.98753	2.90866
Fam53b	21.6925	19.706	16.7933	18.2592	17.0005	15.8438	17.519	13.9411
Ilf3	14.3897	14.0509	13.7989	15.8863	15.0135	11.4675	11.6302	10.3639
Inka2	0.90755	0.43511	0.647549	0.68381	0.397513	0.324268	0.662576	0.568438
Cdc14b	25.2791	24.7957	27.2335	26.343	28.3489	19.4096	16.6356	18.889
Efcc1	0.605067	0.478611	0.607084	0.442501	0.485827	0.364789	0.441751	0.501575
Kcp	5.18553	4.4807	4.65364	6.19371	3.40019	2.83657	5.74156	3.20954
Gm14048	14.4412	18.6894	26.631	19.278	16.2888	14.0859	11.1321	16.7529
Gm16638	0.638634	0.161933	0.211285	0.57649	0.52915	0.729457	0.091762	0.0967697
Zfp873	3.37063	3.13217	2.95409	3.298	2.42874	2.39084	2.46598	2.24002
4732471J01Rik	0.520491	0.334362	0.458949	0.401268	0.238163	0.329869	0.193848	0.276883
Gm49188	2.33354	1.74014	2.18524	2.13167	2.03132	1.25625	1.10423	1.23707
Gm37736	4.79662	1.43563	2.5899	2.6545	2.87031	2.83657	4.04857	1.13678
Gm4070	4.68883	7.28813	7.83846	8.36507	4.58303	7.28801	5.87036	6.22306
Mfsd4a	5.27196	7.61277	6.11041	5.46978	5.43141	5.55147	4.343	5.11514
Klb	17.8034	21.4026	23.632	20.7929	21.5929	17.3836	10.7469	17.2843
Gm18119	0.723949	0.448846	0.583321	0.69452	0.53179	0.343333	0.207282	0.594694
Mmp9	0.389007	0.478611	0.809412	0.724028	0.309199	0.405309	0.404947	0.501575
Sp1	25.5816	27.5797	29.6209	23.9702	24.6839	20.8279	18.3654	19.0562
4933412E12Rik	0.345795	0.478611	0.485687	0.482719	0.309199	0.243226	0.441751	0.267553
Gm29609	0.183104	0.41166	0.443785	0.310555	0.0001	0.434514	0.332454	0.0765794
6720489N17Rik	0.259372	0.0871019	0.242894	0.120755	0.044257	0.162184	0.0737085	0.20069
Hapln4	8.98818	9.1353	17.4812	12.0656	8.8315	8.46898	8.50188	8.0237
Ly6e	247.646	267.574	333.644	276.108	260.83	209.938	205.591	197.82
Kif3b	5.83371	10.0488	9.91417	7.92309	7.50679	8.02325	4.23259	8.69233
Gm31812	0.691491	0.652615	0.688015	0.804465	0.485827	0.526872	0.478555	0.869323
Inca1	11.6241	9.78783	10.2379	11.1406	9.84712	8.22585	10.5997	7.22133
Nrde2	8.03752	8.65679	10.1165	8.24484	9.1406	5.14626	5.33672	7.02075
Adam11	6.35226	4.08919	2.10431	5.02738	2.78199	2.10719	4.67424	4.31278
Tmem130	0.0433119	0.043601	0.0405656	0.482719	0.044257	0.243226	0.0001	0.0335317
Atm	2.07427	3.82819	4.24899	1.93058	2.25211	3.16073	1.43547	3.17611
Arsb	21.3009	30.9292	28.5283	24.8874	21.7974	20.99	12.5135	24.8733
Vsig10l	1.33967	0.783117	0.647549	0.764247	0.794926	0.891561	0.625772	0.702165
Klf9	151.631	182.095	135.843	146.354	112.468	103.166	149.094	101.833
Rnf32	0.561855	0.478611	0.485687	0.362064	0.353356	0.364789	0.147317	0.501575
C330022C24Rik	1.04196	1.07929	0.462091	1.17606	0.544259	0.755991	1.0881	0.481658
Fam83h	16.3342	14.5294	15.4175	15.9266	14.1745	13.5746	10.7102	12.9382
Abhd1	2.46139	1.71583	2.56892	2.11986	2.0425	1.27921	2.16375	1.28545
Arhgap12	16.9824	21.794	21.5278	18.7821	19.1201	16.4921	13.6912	15.0444
Ttll12	8.42644	9.7878	12.4231	10.3362	7.59511	9.56304	7.25054	7.85653
Trim56	19.4887	21.7071	18.938	19.707	16.559	16.8568	17.7766	15.3118
Gm28182	0.0865238	0.130603	0.0405656	0.160973	0.0001	0.324268	0.147317	0.0669633
Rubcn	16.6367	17.879	18.331	17.5755	15.0135	14.8308	12.2902	13.6068
Rbl2	36.0547	42.5701	33.8977	34.0454	37.2931	27.3169	24.4964	31.6789
Gm43611	2.8953	2.17515	2.67083	3.298	2.16379	1.86406	2.83403	1.57139
Zfp41	1.64215	1.39213	2.75176	1.72948	1.76638	1.8688	1.03062	1.40423
Mup19	265.258	173.239	217.666	195.687	90.431	207.019	260.104	114.561
Wdr25	2.67924	2.34915	3.39921	3.41865	2.69368	2.5124	2.6132	1.93914
Gm4924	0.777915	0.783117	1.33546	0.884901	1.01571	0.769998	0.552164	0.702165
Tmem241	3.45705	3.95869	2.99455	3.7404	3.35603	2.59344	2.50279	2.94209
Cecr2	12.5748	14.3554	15.8626	14.8809	11.7459	11.346	10.4157	10.3973
Ap5z1	17.7602	14.1814	13.718	14.8406	12.1874	13.0478	15.2002	7.42192
Ddx58	23.4209	25.1437	29.7423	27.6703	21.637	21.9625	21.0889	20.1259
Ism2	1.21003	0.522112	0.890343	0.522937	1.36897	0.688956	0.441751	0.334417
Diaph2	14.3033	18.1834	13.8393	15.3233	13.5563	15.1144	10.7838	14.0414
AC135859.1	5.87692	3.17567	4.04666	4.70564	4.1067	3.72803	3.90135	2.40718
Sec24d	43.039	59.1618	75.5493	52.4043	37.7103	40.8048	34.8169	48.1754
Gm10356	0.10775	0.239469	0.195767	0.0464245	0.0512275	0.0464399	0.043757	0.188967
Vps35l	18.2967	21.6785	20.49	17.8865	19.7871	16.9189	11.8599	14.7889
Lcor	4.40772	7.00376	5.98901	3.70018	3.57682	4.41688	2.90764	5.41603
Gm5422	6.04252	8.03111	10.1331	9.29679	6.90863	6.09799	5.86401	5.78146
Dpp3	49.3912	49.5915	66.2426	49.348	52.1495	40.6021	33.9336	40.6861
Crbn	14.0085	20.3414	18.6794	14.6797	18.7917	15.8671	7.11881	14.862
Mga	16.4206	20.6195	16.2268	16.3689	16.9122	14.7903	14.0961	11.5674
Gm5540	23.6018	33.228	30.8389	30.0171	25.5711	25.4646	16.6336	28.2357
Ddias	0.777915	1.43563	1.37593	0.563155	1.2365	0.972603	0.588968	0.668733
Gm7842	0.909451	1.39686	1.25453	0.886567	1.37109	0.650647	0.552164	0.803537
4932411K12Rik	0.172948	0.0871019	0.242894	0.160973	0.132571	0.324268	0.184121	0.20069
Gm8250	0.204613	0.135288	0.246196	0.447659	0.0891898	0.163684	0.246426	0.0677006
Dyrk2	27.0026	36.8796	44.8236	29.9977	31.5696	28.8505	18.7211	29.7856
C730034F03Rik	1.0974	0.809023	0.913739	0.820807	0.441703	0.797444	1.17276	0.507292
Zfp955b	8.34392	8.93062	7.64863	7.30772	8.13193	5.41467	5.94748	5.40727
Zkscan6	4.19166	4.04569	3.7634	4.4241	3.97423	3.44438	2.65001	3.14267
Azin1	103.265	116.169	86.97	93.534	98.1488	97.3684	70.6614	83.2036
Lgals12	0.21616	0.130603	0.0405656	0.442501	0.0001	0.283747	0.0369042	0.167258
Ppargc1a	12.0562	15.269	9.10485	12.3471	8.69903	8.87419	11.4094	7.25477
Bcl9	5.53123	4.7417	6.91972	4.74586	4.1067	4.86262	4.08537	3.51043
Mark1	0.864338	0.91362	1.13314	0.603374	0.44167	0.729477	0.662576	0.735597
Plekhb2	8.77212	13.5289	16.2673	15.0015	8.74319	11.0218	7.65538	12.4367
Gm6733	5.13786	7.09556	8.92295	6.03176	6.13846	6.15363	3.33918	4.88698
Gm10608	0.400808	0.679047	1.35532	0.745247	0.376982	0.550567	0.927797	0.26877
Gm5479	0.0734515	0.210827	0.161962	0.0604274	0.235483	0.121663	0.0436097	0.100395
Kank1	31.1559	35.4099	56.9757	40.5802	51.4872	29.4994	20.3897	30.7238
Gm38372	0.345795	0.609114	0.242894	0.603374	0.132571	0.688956	0.368142	0.468143
Gm4356	1.01924	0.45243	0.688015	0.764247	0.220885	0.44583	1.05157	0.568438
Aff3	0.389007	0.43511	0.283359	0.402282	0.176728	0.162184	0.331338	0.501575
5830444B04Rik	1.1625	0.995144	1.09267	0.884901	0.485827	1.16308	1.56761	0.40128
Gm11992	2.11748	2.04465	1.86152	1.44796	3.13525	1.58042	1.28825	0.80246
Gm17259	0.51901	0.653129	0.324061	0.886633	0.618298	0.44583	0.404947	0.334588
Ptch1	13.8712	19.532	22.3371	15.1624	15.4551	13.4126	11.8879	13.3059
Sema4a	100.726	86.9142	107.801	92.9842	101.605	73.4246	65.1062	65.7934
Cage1	0.475431	0.478611	0.526153	0.643592	0.44167	0.283747	0.478555	0.468143
Mpzl2	57.5645	67.8013	47.1313	49.2161	37.9003	47.4992	47.398	49.3446
Hlcs	15.47	12.1804	14.3654	14.72	13.2914	12.9263	10.1949	13.1053
Irf6	31.3287	32.4518	36.9857	30.6062	28.4372	24.7179	25.6895	21.2292
Sh2d4a	9.37708	8.7873	10.6021	10.3764	9.62634	8.02325	6.036	8.42488
Gm15408	2.33354	1.43563	1.49733	1.44796	1.94301	1.37781	1.36186	1.40423
Cth	497.387	433.225	496.835	570.224	426.969	329.405	347.484	399.29
5430403G16Rik	1.68536	1.52263	2.14478	1.72948	1.81054	1.7425	0.95701	1.43766
Pnliprp2	0.0001	0.043601	0.0405656	0.281628	0.0001	0.0001	0.0001	0.0001
Itpkc	4.07603	5.58781	6.79568	5.57605	5.43544	4.05513	3.0448	4.12729
Wdr35	2.1607	2.82766	3.15642	2.81538	2.47289	2.715	2.06114	2.27345
Gm7390	1.65028	2.27414	2.70085	1.98094	1.51353	1.91045	1.71408	1.5586
Cdk19	5.66086	6.69925	6.4746	6.79699	4.68074	4.78157	5.29992	5.08171
Ank2	2.76566	1.21813	2.75176	3.25778	1.81054	2.55292	2.09794	1.47109
Ano10	7.86467	10.6143	11.2091	9.37097	8.74319	7.25334	6.1096	7.72281
Cenpj	3.67311	2.95817	2.79223	2.81538	2.91446	2.47188	3.31248	2.20659
Zfp820	3.32742	3.74118	4.00619	4.4241	3.75345	3.40386	3.20207	2.7415
Nr1d2	76.1826	96.7029	75.6706	86.1073	97.1897	73.1403	67.6095	52.0866
Cldn1	23.5506	28.4062	62.0348	30.8074	26.7151	22.4488	14.5745	31.3593
Cep120	8.42642	13.0069	9.30719	9.97422	9.84711	8.79314	6.58806	8.89293
C1qtnf6	1.38288	1.21813	1.05221	1.64905	0.839083	0.932082	0.846598	0.969618
Gm11235	0.129736	0.130603	0.526153	0.165947	0.176728	0.0811419	0.184121	0.133827
Map2k3os	0.950762	1.52263	1.25453	1.52839	1.76638	0.44583	1.10423	0.902755
Fgfr2	25.8409	27.8407	29.0544	31.7324	23.7566	19.8959	24.3646	18.7887
Selp	1.41881	1.54682	1.46532	1.62949	0.912496	1.18943	1.7565	1.08248
Atf7ip	16.5503	17.0525	19.9092	18.219	17.7071	14.7497	11.667	12.7041
Lrrc8d	29.161	30.1027	31.926	30.4051	30.336	27.792	18.0582	26.4444
Ccdc149	0.734703	0.870119	1.69965	2.13167	0.529984	1.37781	0.846598	1.03648
Map3k20	13.8279	14.3554	14.5677	13.4732	10.7303	13.0478	10.3789	10.832
Xaf1	6.65474	5.74223	6.31273	6.27414	5.034	5.55147	6.33043	4.21249
Ly75	1.59894	4.00219	3.39921	2.6545	2.82615	2.30979	1.87712	2.57434
AU041133	2.5496	2.00114	2.02338	1.68927	1.98717	1.58042	2.02433	1.30394
2210408I21Rik	1.51252	1.47913	1.65919	1.48818	1.2365	1.58042	0.920206	1.67168
Thsd4	0.993974	0.696115	0.607084	0.724028	0.750769	0.85104	0.331338	0.434712
Ephb4	19.7912	21.011	23.025	18.8624	17.4422	15.2765	11.6671	18.9225
Klrd1	0.0865238	0.261106	0.202428	0.160973	0.176728	0.0406209	0.25773	0.0001
Acsl5	359.871	352.446	574.617	375.761	402.668	278.866	293.59	300.25
Lrrc29	5.01268	4.17619	3.96573	5.18825	4.1067	3.52542	3.42289	3.17611
Gm37494	25.4087	26.4052	25.8171	29.5203	25.0371	24.88	20.316	17.4514
Hspa1l	1.04088	0.635765	0.51891	0.683808	0.614469	1.1	0.94738	0.473319
Ifih1	28.6064	32.3648	33.9912	34.5878	31.8814	30.9986	24.5485	27.3473
Ifit3b	4.43495	4.3112	5.05247	4.63672	3.71256	4.03539	4.58866	3.90619
Gm46430	5.09911	5.08971	6.27227	5.91218	5.47557	3.4849	4.38402	4.51338
Gm26648	0.739906	0.523276	0.52986	0.849091	0.444419	0.89463	0.443868	0.370006
Rps23rg1	5.72937	3.60285	6.83045	6.10148	6.86447	2.99873	5.96905	3.13715
Bco1	5.7905	6.74275	7.04111	5.79153	4.81321	4.53845	6.036	4.7474
Irs2	18.1059	17.4875	25.6958	16.0472	21.9461	14.4256	12.3288	5.98437
Mcf2l	0.561855	0.217605	0.36429	0.724028	0.265042	0.607914	0.331338	0.334417
Col4a2	11.5809	12.2239	14.0012	14.0363	8.03668	9.23888	11.3358	9.12695
Pogk	6.7328	9.26633	6.28736	7.83979	5.85452	5.43666	5.12451	5.91429
Gm4853	1.78134	1.34758	2.68101	2.77856	1.31787	1.38538	1.60312	1.44047
Pou2f1	5.98672	5.9079	6.75785	7.23938	6.6554	6.84814	4.48038	5.20049
Jpt2	18.3652	21.6636	27.3927	24.131	18.5902	16.0059	17.7029	17.0502
Asap2	3.01969	3.20702	7.19887	3.53322	2.73332	4.03854	2.20002	3.86866
Tmem184a	14.7133	12.9314	13.453	14.6797	15.72	10.1303	11.6106	10.3305
Oaz2-ps	0.56802	0.43511	0.162874	0.241409	0.223371	0.28529	0.25773	0.100844
Dipk1a	7.96904	10.3733	8.54221	8.32324	7.60827	7.70851	5.28316	6.50543
Cplx2	1.77179	1.74014	1.4164	4.78607	1.41312	2.06667	2.02433	1.17021
Dock1	8.77212	11.0928	9.46905	10.3764	9.71464	9.19835	4.96867	9.19381
Ankrd44	2.20391	3.08867	2.26617	2.2121	1.32481	2.26927	2.06114	2.57434
Gm9416	0.288574	0.217605	0.0810312	0.40228	0.273766	0.202705	0.134372	0.100395
4933431K14Rik	0.90755	0.826618	1.25453	1.71602	0.399351	1.09417	1.03707	0.936187
Sash1	31.1559	34.3224	28.8521	29.1173	32.0139	23.5421	23.0737	23.4357
Lmnb1	4.79662	4.26319	5.30109	3.53931	5.74051	3.68751	3.68052	2.37375
Zfp784	2.38004	1.30689	2.60705	3.15941	2.7313	2.03906	1.79567	1.48645
Gm11131	2.26772	2.34561	2.53492	2.27121	2.12593	2.31418	1.88923	1.19709
Swsap1	5.4448	4.00219	6.59491	5.67087	4.90153	4.82209	3.79094	4.68053
Cyb5b	331.824	417	586.63	427.962	384.475	322.952	251.668	410.541
Acss1	0.345795	0.217605	0.323825	0.804465	0.265042	0.324268	0.147317	0.20069
Rnf26	11.3023	12.9489	16.0667	12.2022	12.1269	10.2702	8.28865	9.42188
Racgap1	0.259372	0.522112	0.485687	0.522937	0.132571	0.324268	0.294534	0.668733
Hddc3	2.28206	1.02415	0.852792	1.41699	0.829406	1.75342	1.63048	0.911751
Rere	35.0019	34.3222	25.2507	29.0778	26.6268	28.8915	24.843	22.8005
Carmil2	0.648279	0.565613	0.325331	0.442501	0.088414	0.533314	0.478555	0.300985
Gm47882	4.65464	8.33746	9.06629	6.78788	7.0109	6.85213	2.6062	6.70972
Mfsd13a	5.53123	4.74171	7.20297	5.83175	4.90153	4.86261	4.93187	3.74445
Eda	1.90142	1.95764	1.295	1.85014	2.20795	1.41833	0.846598	1.50453
Dnah17	0.475431	0.43511	0.323825	0.321846	0.044257	0.688956	0.441751	0.40128
Sun1	12.8773	12.2674	11.0472	13.1112	12.629	8.95523	9.23796	9.92932
Cxcl9	10.9759	15.9215	14.3249	13.9961	8.38993	10.1303	12.8448	9.76215
Aspg	275.702	190.226	241.453	203.181	212.003	174.118	202.747	148.235
Cd300lb	0.561855	0.522112	0.36429	0.442501	0.265042	0.324268	0.368142	0.535007
Zfp37	0.475431	0.217605	0.283359	0.362064	0.265042	0.283747	0.184121	0.267553
Il1r1	24.7604	37.1931	26.1408	17.2939	10.5536	17.9103	27.5297	20.6943
Gm14322	0.105235	0.214992	0.121597	0.44736	0.353356	0.22568	0.431912	0.0737436
Dsp	39.4066	53.3744	53.4131	52.0763	61.0684	40.8846	24.6221	37.7445
Lonp2	223.571	251.43	362.122	269.655	248.126	232.546	175.224	212.289
Trim30a	5.33368	6.51952	5.542	5.01882	4.22592	5.47433	3.9852	5.51167
Srgap3	6.04976	9.0048	17.6026	6.43501	9.22891	8.99575	5.52074	8.25772
Zxdc	13.2662	14.3119	11.7351	10.1351	10.1121	9.56304	9.09075	11.4672
Arsg	6.69795	5.08972	11.1686	6.87743	7.77174	6.24033	6.44085	4.41308
Atf5	263.248	276.887	544.621	344.17	294.035	236.572	314.858	176.488
Anapc2	42.0886	41.0651	50.3798	44.8032	41.5961	34.1592	35.4794	30.4229
4930486L24Rik	0.518373	0.0001	0.0001	0.522932	0.0001	0.0399305	0.218245	0.166379
Rgs12	7.68071	7.18148	6.90853	8.00353	7.99252	5.87564	4.68958	5.98437
Lefty1	0.734703	0.391609	0.607084	1.08599	0.662455	0.648435	0.625772	0.468143
Amdhd1	252.747	208.892	247.569	243.522	225.51	143.404	202.129	162.979
Particl	2.38929	1.62919	1.37308	2.56036	2.63268	1.7429	1.22583	1.11832
Was	0.605067	1.04412	1.01174	0.643592	0.220885	0.567393	0.662576	0.869323
Add1	34.8721	35.7579	38.4423	37.0412	34.0009	34.1592	27.6401	26.9127
Gm12749	0.172948	0.0871019	0.283359	0.201191	0.044257	0.162184	0.110513	0.100395
Mettl25	1.17849	2.0782	2.28508	1.5594	1.66132	1.37781	1.03062	1.1732
Bloc1s3	4.88305	5.56822	8.37648	5.83175	6.13792	4.94366	3.57011	4.54681
Sipa1l2	6.74116	7.48226	6.71738	6.8372	6.62366	8.10427	4.82146	4.8477
Gm45713	3.4002	1.61343	2.61786	5.36821	4.23917	2.08708	2.0513	2.51754
Abcg8	125.92	147.336	77.6127	120.293	98.2042	103.37	95.6175	83.7132
AI480526	7.36949	5.41183	6.90255	8.02866	4.90786	5.42222	6.56244	3.365
Fbxo31	61.4908	74.5608	37.6736	43.7978	37.7102	44.5731	41.8833	41.3886
Zfp438	2.03106	1.52263	1.82105	1.85014	1.36897	1.45885	1.54588	1.57139
Ino80	13.9143	15.6604	14.2845	16.4091	11.3926	11.7917	13.1024	9.79558
Cnnm3	17.112	14.9645	16.7933	14.0363	14.5278	12.6831	11.5566	10.6982
Trabd2b	1.0804	0.609114	0.809412	0.603374	0.309199	0.769998	0.809793	0.40128
Gm27194	0.0742602	0.297293	0.276929	0.34404	0.0761009	0.0693085	0.378428	0.342702
Prdm1	0.0865238	0.217605	0.283359	0.241409	0.0001	0.162184	0.331338	0.0669633
Tbcd	15.8023	19.3223	21.9607	17.8445	17.1194	14.8874	12.2146	15.4925
Zfp934	0.848277	0.348108	0.445221	0.362064	0.44167	0.44583	0.366466	0.350887
Gm21781	2.67924	2.30565	2.4685	3.33821	2.11964	2.63396	2.06114	2.17316
Parp11	3.15457	4.4807	4.85597	6.63611	4.50412	4.41689	3.4597	3.34327
Mup-ps12	0.172948	0.130603	0.485687	0.120755	0.088414	0.162184	0.294534	0.20069
Slc12a6	10.373	9.0918	8.29555	8.61188	7.11166	8.09769	8.25136	6.62236
Gm29787	1.38288	1.63384	1.80101	1.44796	1.70419	1.41833	0.552164	0.969618
Fdft1	179.85	145.79	218.548	253.804	187.869	172.171	176.097	136.644
2900097C17Rik	79.2307	101.464	119.791	93.673	86.7381	79.1965	57.8904	77.8931
Pgd	51.1198	42.892	82.7115	59.6438	52.0612	42.3444	48.5081	40.0847
Cntrob	7.82145	6.17724	8.01229	7.40027	6.27039	7.01023	7.02971	4.0119
Telo2	6.39546	5.35072	7.6481	6.03284	6.71196	5.06522	4.85826	4.37965
Slit3	0.21616	0.261106	0.283359	0.563155	0.132571	0.405309	0.220925	0.267553
Rassf10	0.475431	0.0871019	0.36429	0.160973	0.353356	0.202705	0.110513	0.234122
Gm3222	5.42268	3.60277	6.87171	5.76016	3.83857	3.35567	3.60466	4.26696
Marveld3	0.475431	0.609114	0.728481	0.764247	0.309199	0.648435	0.552164	0.468143
Stard4	129.679	126.197	137.745	151.744	156.095	119.618	101.433	95.6481
Adprh	6.65474	6.04673	13.111	9.08942	6.13792	5.06522	8.13384	5.24887
Rims3	0.605067	1.00062	1.37593	1.12621	0.662455	0.526872	0.478555	1.10335
Neat1	192.157	150.166	209.373	284.308	101.78	233.643	203.857	92.6059
Ppip5k1	3.45705	3.43668	4.32992	4.05585	2.51705	4.41685	2.79722	3.41013
Izumo4	16.291	8.65679	10.3593	12.7493	11.1277	10.414	11.8511	6.31868
Natd1	4.3645	5.04621	6.02947	5.87196	5.47557	4.09272	2.98124	4.27935
AW549877	24.458	32.5823	24.1176	28.6355	25.1254	25.5688	16.9301	24.5055
Hykk	70.8677	71.9073	63.8144	58.196	67.7812	58.1882	57.5251	41.8231
Tdo2	1011.21	1315.53	1233.26	1028.32	962.6	906.7	688.959	1022.59
Zbtb22	18.2355	17.096	21.8111	20.5918	21.8137	13.7367	12.9184	13.3059
Poll	9.76599	7.65627	9.30719	8.04375	9.18476	7.41543	6.55126	5.71692
Gckr	217.053	191.013	207.386	201.737	190.539	157.261	159.62	137.938
Zfp967	0.411816	0.349724	0.721155	0.891352	0.0888165	0.397154	0.540616	0.571158
Zfp322a	6.48189	7.87377	10.1165	8.52637	7.33016	7.17231	5.48393	6.653
Ugt1a2	0.69788	0.780339	0.264183	0.426248	0.313636	0.162801	0.792045	0.385541
Gm17108	0.45752	0.805442	0.802996	0.636386	0.692503	0.385348	0.799684	0.35186
Disp1	2.80888	1.95764	2.42804	2.57407	2.38458	1.78302	1.6931	2.44061
Ppm1h	1.94464	2.65366	2.7113	2.29254	1.67807	2.35031	1.6931	1.9057
Ccdc171	6.5251	5.04621	4.9369	5.51	5.43141	5.0247	5.04228	2.87522
Gm29361	0.303087	0.39226	0.36429	0.322281	0.0886553	0.52738	0.0369887	0.267785
Dtx4	4.19166	4.4372	12.2207	5.91218	3.4885	3.24178	2.46598	5.81721
Gm16090	0.22525	0.186395	0.601874	0.421195	0.685179	0.33592	0.15022	0.31249
Hbp1	54.3073	65.6584	66.7084	55.5114	65.5872	46.2238	32.1377	47.1614
Gm13487	0.648279	0.43511	0.816369	0.811616	0.801126	0.285995	0.441751	0.40128
Gm15751	0.648279	0.783117	0.526153	0.442501	0.354894	0.648435	0.699381	0.300985
Reep2	0.302583	0.043601	0.161962	0.563155	0.044257	0.243226	0.0737085	0.167258
Eipr1	5.53122	5.52472	10.8044	6.71655	5.25478	5.34886	4.52702	4.88113
Gm42918	0.345795	0.565613	0.283359	0.362064	0.132571	0.202705	0.220925	0.434712
H1f0	131.019	110.692	139.413	114.731	119.067	94.1959	106.36	78.0539
B430219N15Rik	0.659138	0.349055	0.323825	0.653953	0.0448238	0.457436	0.533743	0.335819
Cnp	13.3094	10.1358	15.0646	11.5427	11.3844	7.8845	11.8879	10.063
Nup133	8.75454	10.221	10.7153	9.6821	10.4918	8.08567	6.60803	6.64773
Sp4	4.58056	5.82923	4.41085	5.22847	5.3431	5.34887	2.65001	3.24297
4930481A15Rik	9.67302	6.61225	6.87925	6.33139	7.33016	5.57787	7.49614	3.44356
2900026A02Rik	89.71	82.2175	100.758	100.947	89.6399	88.9452	62.1621	72.7133
Ndst1	96.838	125.282	141.063	111.164	115.825	95.2649	68.8244	105.21
Cyp4f39	0.0001	0.0871019	0.566618	0.160973	0.044257	0.0406209	0.0737085	0.267553
Gm11707	0.172948	0.261106	0.161962	0.321846	0.088414	0.162184	0.368142	0.167258
H2-M3	2.24712	1.91414	2.30664	1.80992	1.58975	1.41833	1.10423	2.24002
Pde9a	6.8708	8.7438	21.4052	11.8645	6.40287	6.15928	7.17513	9.72871
Sphk2	45.1053	38.674	68.9767	41.0327	50.5281	33.796	32.6441	35.8422
Septin9	51.1629	53.7676	85.0188	61.8558	48.0871	47.4501	38.7183	47.9747
Gcc2	19.2294	24.2736	22.4181	20.1495	19.8707	17.8293	14.7586	19.5242
Grk5	1.815	2.91466	5.49859	2.8556	1.72222	2.14771	2.28196	3.2764
Rab11b-ps2	8.29753	9.2225	10.1172	9.06415	9.41739	6.62185	5.9629	7.74592
Nub1	31.0642	32.9291	32.6117	30.1593	32.0555	26.1736	21.8228	25.6068
Cyp51	150.157	179.573	280.263	254.94	172.652	191.299	188.878	155.423
Gm32802	0.394314	0.699162	0.365334	0.295197	0.236448	0.277638	0.409876	0.348959
Senp8	2.72245	2.61016	2.87316	2.97625	2.69368	2.55292	2.06114	1.9057
Gm2999	15.4958	15.4996	15.5636	13.1892	16.9337	12.9563	10.2894	10.3439
Tmem131l	30.9398	30.8422	25.3316	27.067	27.0683	23.9885	22.8924	17.3511
N4bp2os	3.57991	2.91466	4.03159	4.01019	3.00278	2.39084	3.19361	1.67168
Atp10d	2.33354	2.87116	2.63036	2.25232	1.2365	2.02615	3.05485	1.80541
Chic1	4.83984	7.00376	10.157	8.40571	6.40287	8.79315	5.11589	6.45241
Pwwp3a	14.6489	10.9623	13.3538	13.3123	12.2316	11.5891	11.8879	7.52222
Tbc1d5	11.7105	13.3984	12.8682	12.3873	11.3043	11.7512	8.7227	10.9657
Gm6157	1.73544	1.77556	1.39287	1.13708	1.99617	1.62924	0.77777	1.16192
Slc26a11	5.4448	6.48174	6.3532	5.30891	5.38725	4.49792	4.343	4.27935
Parp10	34.0944	26.8136	33.263	33.3813	33.5154	28.2839	27.2352	21.7975
4632404H12Rik	4.3645	3.78468	3.31828	3.61974	3.09109	3.40386	3.23887	2.60777
Aasdh	6.39546	6.52525	7.72903	6.63611	6.2704	6.07824	5.59435	4.98142
Morc4	2.20391	2.30565	3.92526	2.01101	2.51705	1.82354	1.7667	1.63825
Gm40264	0.389007	0.609114	1.09267	0.764247	0.529984	0.44583	0.625772	0.434712
Tspan9	26.9211	26.3182	32.5749	29.7214	27.2008	22.4487	18.9175	22.6333
Zfp101	5.0991	4.13269	6.15087	5.22847	3.84176	4.33584	4.71104	3.34327
Gm10037	0.345795	0.130603	0.36429	0.362064	0.265042	0.121663	0.110513	0.167258
Gm38319	0.648279	0.783117	0.890343	0.68381	0.309199	1.41833	0.699381	0.535007
BC055324	0.130132	0.523774	0.619854	0.202481	0.509245	0.246608	0.347714	0.210808
Megf6	1.0804	0.826618	0.849877	0.724028	0.529984	0.769998	0.736185	0.769028
Gm7004	0.345795	0.826618	0.733017	0.764247	0.529984	0.486351	0.588968	0.568438
Tmem147os	1.99935	1.65314	1.82105	1.49694	1.68823	1.83393	1.54417	0.969618
Tctn1	5.55087	3.98378	3.08274	3.70639	2.33174	4.03273	4.18015	2.85618
Fam83g	2.24712	2.82766	3.7634	2.53385	2.47289	2.30979	1.54588	1.63825
Plekha7	6.04977	9.74432	8.25508	7.52091	4.19502	6.24032	5.70476	6.92046
BC004004	51.4222	54.6807	70.4966	64.2304	54.225	40.7676	45.5303	40.3582
Gm8115	0.259372	0.130603	0.445222	0.281628	0.132571	0.0811419	0.147317	0.167258
Cln6	2.20391	2.65366	2.67083	2.77516	1.63391	1.90458	1.95073	1.90571
Mageh1	1.72858	2.13165	2.79223	2.33276	1.76638	1.70198	1.47227	1.77198
H4c9	1.00769	1.43382	1.48469	1.01552	0.805929	1.2527	0.558132	0.969618
Lrrcc1	1.98785	2.17515	1.98086	1.93058	2.32441	2.02615	1.7668	1.63825
Neil2	0.302583	0.261106	0.242894	0.241409	0.44167	0.324268	0.184121	0.100395
Gm43802	0.0001	0.000255578	0.000100808	0.000100063	0.000100017	0.0001	0.000105265	0.000100094
Lars	21.3036	22.7511	30.7136	25.8202	22.3435	20.2201	17.9606	17.418
Atl1	1.37814	1.39836	1.28997	1.15239	1.69048	0.845345	0.875769	1.06846
Ntn4	5.18553	5.65523	5.54389	3.45887	3.31188	3.56594	3.90135	4.6471
Pgghg	30.1621	28.8413	29.4186	27.429	24.8164	24.799	21.825	21.2292
Npc1	153.406	157.113	123.551	124.323	155.691	121.376	114.087	93.948
Gpat2	1.29646	1.21813	1.90198	1.93058	1.41312	1.05364	1.39866	1.43766
Aldh3b1	2.41997	1.56613	2.91362	3.37843	0.971554	2.06667	1.6931	1.93914
Exog	1.51252	1.82714	2.22571	2.09145	1.05987	1.29677	1.47227	1.43766
1810012K08Rik	0.32538	0.409168	0.241849	0.662054	0.438624	0.582191	0.166735	0.291363
Fbxo32	2.93851	3.43668	3.96573	2.8556	5.034	1.66146	1.95073	1.50453
BC052040	5.31517	3.48018	5.50342	3.86105	5.25478	4.09272	4.01177	2.20659
Rassf6	7.99429	7.04726	13.637	9.93401	11.0394	7.49648	7.32415	6.88702
Eps8l2	24.5181	23.6362	45.3145	28.3675	21.7617	19.2909	20.8461	23.0534
Inpp4b	0.345795	0.91362	1.01174	0.764247	0.44167	0.405309	0.552164	0.668733
Arhgap18	10.1117	9.26582	11.2495	11.221	8.74318	9.56305	7.65538	7.62252
Galnt3	0.389007	0.391609	0.202428	0.281628	0.044257	0.243226	0.147317	0.300985
Ccdc28a	10.5006	7.26476	10.8449	9.61226	11.2601	7.7396	8.24425	5.51632
Nup107	3.54348	2.95817	4.04666	2.73494	3.35603	2.99865	2.46598	2.6412
Gimap8	4.96947	4.3067	8.98347	4.22302	3.04693	3.97115	5.29991	3.64415
Galnt10	6.1794	7.26476	8.25508	7.68179	4.7249	5.63251	4.19578	6.7533
Ints1	21.6061	20.141	24.8461	19.9483	16.2499	17.262	18.9543	17.7857
Gstt3	194.33	195.152	221.185	191.81	157.42	133.391	136.139	187.844
Gm12009	0.518643	0.391609	1.01174	0.603374	0.574141	0.44583	0.6635	0.301485
Btbd8	1.94464	2.39265	3.07549	2.09145	2.38186	2.10719	1.71888	1.70512
Arhgef10l	20.3097	18.749	23.9153	21.3559	20.0915	15.2765	14.8322	14.8103
Tnfsf10	4.79662	5.00271	5.30109	4.14258	6.84444	3.89011	2.87083	4.17906
Plek2	1.68536	1.17463	0.971274	0.804465	1.10403	1.09417	1.06742	0.735597
Gm17324	0.10029	0.0465409	0.183244	0.213813	0.144936	0.0001	0.0399486	0.178906
Klhl26	10.7599	8.87429	9.14532	8.64701	8.91981	8.63105	8.6123	5.4829
S100a10	48.311	34.3224	89.1054	58.8394	37.3128	37.4415	58.114	40.7867
Cdt1	2.33354	2.04465	2.99455	2.65451	2.64952	1.94511	2.46599	1.33737
Zfp871	50.9469	65.5125	49.8132	51.3588	51.2664	42.4255	43.0243	35.3708
Igsf9	0.691491	0.43511	0.323825	0.241409	0.088414	0.486351	0.404947	0.20069
Apcdd1	0.259372	0.0871019	0.121497	0.563155	0.044257	0.324268	0.184121	0.133827
Rad50	8.59927	8.39579	9.38812	9.53182	9.58217	7.05075	7.61858	6.92045
Zfp27	3.88917	6.43825	4.81551	3.98171	3.57682	4.66001	3.71733	3.97847
Fadd	11.3631	11.2137	14.1191	10.9689	12.629	9.64144	8.24364	9.16038
Rnf141	38.6035	44.9321	49.3562	43.0472	42.4101	35.7537	27.8593	40.4957
Oip5	0.129736	0.130603	0.242894	0.120755	0.176728	0.243226	0.147317	0.267553
Gm5778	1.33967	1.26163	1.53779	1.72948	1.76638	1.01312	0.699381	0.936187
Hsd17b7	63.9106	75.4307	90.1978	94.2314	75.1995	83.4329	61.7944	63.3197
Slc4a9	0.648279	0.652615	0.161962	0.442501	0.397513	0.324268	0.515359	0.167258
Sema3b	1.51252	1.34863	1.69965	1.80992	1.50144	1.29677	1.21464	0.769028
Furin	240.219	271.349	254.729	227.67	212.483	190.768	196.388	177.56
Fastkd2	9.67957	11.8324	14.0821	11.221	10.951	9.80618	6.14641	10.6314
Mirt1	0.21616	0.174104	0.0810315	0.281628	0.176728	0.243226	0.25773	0.100395
Pclaf	0.21616	0.0871019	0.445222	0.0403182	0.044257	0.202705	0.25773	0.100395
Clec2i	0.0865238	0.348108	0.404756	0.201191	0.265042	0.121663	0.331338	0.133827
Dhcr24	661.964	936.75	959.116	869.197	803.084	768.277	395.054	874.238
Gm12909	1.42609	1.13113	0.971274	1.16643	0.618298	0.769998	1.36186	0.835892
Pidd1	3.06815	2.04465	2.99455	2.29254	1.5456	2.26927	2.5764	1.80541
Fgd4	11.6673	13.1374	14.0821	11.9851	11.3484	11.1028	9.4956	11.066
Wdr5b	2.5496	1.43563	2.5899	1.56861	1.81054	2.35031	1.7667	1.50453
Gm43481	0.691491	0.478611	0.890343	0.482719	0.44167	0.810519	0.441751	0.60187
Gpcpd1	146.79	123.368	46.9401	89.5663	113.882	108.028	108.609	62.049
Gm8577	0.259372	0.174104	0.244353	0.442501	0.133534	0.243226	0.220925	0.320795
Zer1	27.3101	22.6642	23.2678	25.6191	23.7566	20.0174	21.9354	17.7523
Spata2l	70.7386	65.527	38.4426	48.5275	33.9127	48.4325	67.2504	40.8314
Ces2b	0.259372	0.130603	0.283359	0.241409	0.485827	0.243226	0.220925	0.133827
Gm4217	0.787026	0.796099	1.20676	0.926543	0.509961	0.696889	0.571913	0.931669
Armcx3	5.01886	5.6973	7.89089	6.20051	5.78467	5.91616	3.63163	4.27935
Midn	44.4648	41.1089	38.928	39.8568	36.7388	33.6326	42.5089	32.4624
Nsun6	2.76566	2.00114	2.50897	2.73494	2.34042	1.94511	2.6132	1.83884
1810059H22Rik	12.013	7.52577	7.60764	9.65885	9.6821	6.56449	8.75231	4.78083
Vwa1	1.68536	0.783117	1.21407	1.24687	1.14818	1.37781	0.809793	0.735597
Polr3b	9.63211	13.0504	12.3386	10.3362	10.1051	9.83736	8.16554	9.95878
Krt18	152.927	109.666	178.898	174.266	149.913	103.653	148.91	95.6147
Fbxl20	42.2182	38.281	32.2916	33.9041	38.2401	29.5804	30.7317	21.7641
Akap5	1.46931	0.609114	0.809412	1.08599	0.927397	0.688956	0.736185	0.568438
Pard6a	3.75954	3.48018	2.91362	3.01647	2.42874	1.94511	3.16527	2.27345
Spred2	11.192	13.6594	7.60763	10.0144	8.30161	9.64408	9.60602	6.95388
Nfasc	0.302583	0.174104	0.283359	0.402282	0.529984	0.121663	0.147317	0.167258
Tspyl4	3.88917	2.95817	10.0146	4.85714	4.90153	5.01033	2.72361	5.04828
St6galnac4	0.993974	1.56613	1.82105	1.64905	1.45728	0.769998	0.993815	1.57139
Kcnk10	1.815	2.08815	2.50897	1.68927	2.64952	1.86406	1.61949	1.10335
Rgr	0.90755	0.652614	0.566618	1.12621	0.618298	0.85104	0.920206	0.334417
Gm45453	1.16682	0.565613	0.849877	0.321846	0.529984	0.405309	0.699381	0.40128
Zfp512	9.80921	8.52628	9.02392	8.5666	7.46263	7.69908	8.46507	5.95094
Gm3436	1.59744	2.48825	2.65413	2.30176	2.43386	1.79537	0.936449	2.75178
Ntn3	6.48189	6.52524	8.57881	6.71655	6.62366	5.10574	5.44713	6.25183
Isg15	12.7044	9.87482	13.8798	16.7309	9.67048	10.2519	14.869	7.92341
Gm11434	1.25325	1.13617	1.4164	1.52839	0.971554	1.05364	0.993815	1.10702
Zfp518a	5.22874	6.39474	6.63647	5.42957	5.96129	4.94366	4.3062	5.24888
Bbs4	1.90142	1.34863	1.98291	2.08937	1.49375	1.58042	1.21464	1.50453
Gm18537	2.68061	5.42171	4.01723	3.31541	3.82272	3.22373	1.02757	4.83927
Dnmt3a	14.0872	11.3973	13.3133	11.6232	10.1562	12.5616	10.5261	8.65889
Adck5	15.1243	14.4859	22.1998	15.283	14.4836	10.8798	12.0805	12.0689
Rad18	0.734703	0.826618	0.768946	0.764247	0.397513	0.729477	0.552164	0.568438
Fasn	1252.94	900.247	1797.04	1289.44	1386.94	1208.19	1130.78	1053.43
Gm13430	0.21616	0.391609	0.242894	0.402282	0.177203	0.407341	0.22133	0.133827
Cd74	36.6006	63.555	56.2474	58.4775	28.7022	27.4327	48.9498	43.6619
Gm34934	4.62378	3.26267	3.96573	3.53931	5.29894	3.07969	2.5764	2.03943
Atp6v1b2	36.2117	41.1086	44.0671	41.1433	37.9751	31.4444	24.6221	31.3256
Oas1g	0.677568	1.53466	1.23944	1.02427	0.551936	0.749967	1.0564	1.03295
Arhgef5	17.3713	19.9671	20.9208	19.4657	17.6168	15.3575	13.8017	15.8467
Phlpp1	18.9701	21.1851	18.4119	17.7766	18.9876	15.5196	13.3232	14.242
Pigt	40.9179	46.0204	53.2124	42.4193	43.7086	36.712	25.7998	39.3158
Shank2	7.30293	10.6578	14.3249	11.583	7.94837	5.79459	6.9561	9.52813
Itgb3	3.54348	3.74118	2.99455	3.17734	1.85469	2.14771	3.4597	2.84179
Eda2r	1.98785	2.87116	1.37593	1.93058	1.41312	1.62094	1.47227	1.43766
Cd276	2.20391	3.82819	4.61318	4.54476	3.35604	3.03917	2.83403	3.44356
Gm46565	0.648279	0.696115	0.242894	0.522937	0.132571	0.486351	0.625772	0.40128
Arhgef26	63.3194	89.8986	37.7748	53.8318	42.4225	42.4945	53.2328	55.2943
Zfp605	1.59894	2.17515	2.10431	2.2121	1.19234	1.41833	1.80351	1.93914
Gm36936	0.864338	0.609114	1.1736	0.929237	0.662455	1.09417	0.883402	0.769028
Rapgef6	10.0685	15.4429	13.1109	11.3819	10.5978	10.9002	9.82682	11.1328
Fam160b1	33.6622	42.631	48.0732	40.4596	41.6843	35.3341	27.3458	32.6295
Lpcat2	1.12361	1.47913	1.55731	0.643592	0.618298	0.688956	0.993815	1.60482
Gm28042	0.63346	1.60846	0.33435	1.58651	0.879224	1.37388	0.246071	0.95136
Etaa1	5.53123	7.00376	7.08158	5.79153	6.75612	4.57897	4.19578	4.6471
Myadm	36.0388	35.1053	30.2279	36.679	25.1697	28.5674	32.314	24.5389
Fbxo40	0.518643	0.43511	1.01174	0.844683	0.618298	0.810519	0.404947	0.835892
Ppox	26.6401	20.757	25.3445	23.5683	19.3353	19.8502	22.3267	15.0514
Sec14l4	204.7	245.257	210.945	189.3	182.417	176.878	173.05	165.495
BC025920	0.605067	0.522112	0.768946	0.362064	0.44167	0.648435	0.588968	0.434712
Ammecr1l	25.3647	33.1476	28.4604	26.458	28.9355	24.7275	21.825	24.5995
Rxra	353.388	450.453	382.278	348.652	330.471	327.328	264.512	323.986
Zfp72	2.24712	2.21865	2.95409	2.33276	1.98717	2.10719	1.80351	1.97257
Gm16581	2.09097	1.13563	1.17836	1.44796	1.10615	1.6673	1.11801	1.23908
Lgals3bp	56.4348	65.5999	78.4625	61.2125	51.8402	50.7325	48.2873	55.7975
Gdpd5	0.993974	1.30513	0.809412	0.965338	0.662455	0.364789	0.883402	0.936187
Myo1b	95.2395	130.852	168.341	114.745	103.945	93.6837	90.4262	117.446
Gm31084	1.50965	1.80576	1.99171	2.69864	2.07547	1.97498	1.30925	1.63297
Adck1	12.618	12.6154	14.5267	12.7091	12.7173	11.3862	9.09075	9.49445
Gbf1	37.7668	42.4556	51.6735	40.0962	35.37	35.0507	28.4494	35.2368
Gm7278	0.21616	0.174104	0.319166	0.0847704	0.135902	0.193085	0.148181	0.134824
Gm47483	2.37676	2.52316	2.54943	2.57407	2.73783	1.78302	2.13475	1.83884
Tdg-ps	0.206278	0.534983	0.82602	0.62833	0.1194	0.523419	0.384733	0.426015
Sorl1	3.02493	2.91466	3.92526	3.05669	3.09109	2.59344	1.80351	3.74445
Sesn3	25.3223	32.8433	33.9103	26.1822	30.1152	26.5818	16.378	25.9765
Pnp	72.0806	80.7168	119.654	83.3784	71.2666	64.2984	66.8466	64.3612
Usp49	5.27195	4.3937	5.09875	6.50412	4.06255	5.2273	4.52702	4.24592
Daxx	10.1549	9.78781	11.7756	10.0144	10.1562	8.50951	7.8026	7.28821
Sult3a2	3.58669	3.95869	13.637	5.02738	4.28333	8.38795	3.71733	5.71691
Tbc1d9b	53.8857	61.6845	56.3682	58.6383	51.6635	46.9234	36.6942	50.0472
Eef2k	14.9946	14.0944	11.6137	15.082	15.146	13.8583	10.4157	9.46126
Gm8401	0.371119	0.693112	0.283359	0.120755	0.366735	0.0479408	0.41111	0.228459
Zfp467	24.3716	21.0546	24.5627	24.8549	22.3877	20.8684	19.6536	16.8162
Zfp367	10.2413	12.7013	12.7454	12.0244	10.1949	9.15784	9.09049	10.464
Art4	3.45705	4.6112	2.91362	2.49363	2.51705	2.06667	3.09166	2.47404
Lims2	100.121	91.6564	75.3058	80.5575	62.968	63.8611	100.954	48.1082
Mrvi1	0.907551	1.43563	1.90198	1.44796	0.574141	1.05364	1.14103	1.47109
Klf12	11.9266	16.1825	13.6775	12.1058	13.9979	12.9263	9.27477	10.832
Thnsl1	3.67311	4.17619	4.08713	4.10236	3.75345	3.4849	2.42918	3.44356
9530080O11Rik	0.0879065	0.576799	0.372097	0.291175	0.186277	0.415022	0.196601	0.444322
Rpa1	24.5443	29.1024	30.7133	28.7965	26.0968	23.6239	16.7093	25.4081
Samhd1	18.8405	23.1861	21.5278	21.718	15.146	18.5992	17.9974	16.8497
Svil	15.7292	20.576	27.1929	21.9592	19.5616	19.4502	14.501	19.1564
Hkdc1	0.259372	0.304607	0.202428	0.0403182	0.176728	0.162184	0.184121	0.167258
Zfp532	1.68537	1.95764	2.54943	2.13167	1.36897	1.58042	1.95073	1.99043
Cald1	183.353	229.298	277.605	215.89	214.378	188.782	168.964	170.502
Ppfibp1	15.1243	18.7055	21.1635	19.0635	19.5617	15.0334	12.1455	13.0719
Rnf152	21.6738	22.1684	22.4305	22.3726	29.6548	20.9089	16.6981	13.5693
Spg11	11.3017	15.2944	15.5278	12.1529	11.0105	12.8526	8.47437	13.8958
Pik3c3	16.3774	18.6621	19.5854	17.5755	17.1772	14.3445	12.6608	13.6402
Fntb	3.80275	3.52368	4.16806	3.82083	3.4885	3.16073	3.90135	2.80836
Kctd7	3.15457	2.43615	4.53225	3.49909	2.47289	3.76855	2.42918	3.07581
Sox13	5.70407	7.04726	7.12204	6.67632	6.31455	4.61949	5.74156	3.97847
Lipe	21.1721	15.8482	17.8317	22.9254	20.6042	16.7702	12.2094	12.1265
Nhsl2	0.561855	0.783117	1.01174	1.08599	0.397513	0.972603	0.515359	0.902755
Lrp11	1.55573	1.30513	1.21407	1.64905	1.05987	1.82354	0.957011	1.60482
Gnpda1	30.9955	28.2844	35.7177	35.4581	29.0055	27.9477	26.5338	21.9329
Mcph1	2.07427	3.17567	2.95409	2.8556	3.1794	1.82354	2.17155	1.83884
Prelp	32.8844	41.6305	37.6736	32.4562	27.3774	26.0145	24.3645	32.9972
Taco1	6.07658	8.1661	10.3746	6.9367	7.65671	5.65473	4.18063	8.83761
Gm26782	1.77179	2.04465	1.92291	2.05123	1.45728	1.90458	1.90292	1.30394
Gm10319	20.0874	23.3145	23.4079	26.3885	22.1663	23.9759	14.4786	18.5275
Gm11696	0.522121	0.0875727	0.242894	0.564714	0.267043	0.406333	0.258772	0.20069
Jazf1	0.993974	0.739616	0.647549	0.442501	0.706612	0.769998	0.588968	0.367848
Tlr3	5.01268	4.4372	4.61318	4.86651	5.21063	3.97115	3.57011	4.68053
Tspan18	1.21003	1.08762	1.13314	1.80992	0.706612	0.729477	0.95701	1.06991
Tmem8	22.7296	23.5341	25.2911	23.0451	18.2811	20.058	15.6787	20.1928
Gm3756	0.75264	0.234492	1.11696	0.680986	0.868183	0.200098	0.382238	0.486484
Dhtkd1	55.1385	57.0299	46.8189	51.399	50.1625	45.5862	39.8959	47.8408
Agtr1a	56.7373	61.6845	70.6125	65.8374	59.9653	46.3561	49.465	49.0778
Arhgap26	9.89563	10.5228	17.1949	17.6949	12.0991	11.9943	10.781	10.5645
Apom	109.931	147.077	162.672	120.253	119.975	104.179	82.5152	116.476
Mlkl	4.49414	3.21917	4.12759	4.74585	4.06255	4.21428	3.64372	2.34032
Ddah1	98.395	113.797	115.69	103.843	84.0741	68.6839	78.5392	108.186
Thada	3.93238	5.04621	6.55553	5.91218	4.37165	4.53845	3.34929	4.81426
Klhl8	1.33967	2.00114	2.22571	2.17189	1.45728	1.41833	0.993814	1.83884
1810008I18Rik	67.9722	48.5469	68.6706	70.744	87.2103	41.048	62.1258	34.5685
Cpm	5.01268	5.52472	3.96573	3.61974	3.75345	3.16073	4.15898	3.64415
Fam122b	1.90142	2.52316	2.79223	2.41319	2.47289	2.35031	2.13475	1.97257
Syne1	9.98205	10.6578	13.9607	9.77314	7.10938	8.83367	7.91301	10.0965
Ppm1f	16.7231	22.7946	23.7129	18.8222	16.6031	14.7092	13.8753	17.7857
Epg5	19.6183	23.1426	25.6553	19.9081	19.9591	18.5587	16.0468	19.4573
Thumpd2	1.72858	1.26163	1.57826	2.33276	2.11964	1.17521	1.39866	1.47109
Psmd2	112.531	132.867	168.114	140.675	125.208	116.194	90.9326	107.486
Elp4	6.22262	6.52525	9.79277	7.07851	6.66781	5.67303	5.2263	6.0178
1300014J16Rik	0.864338	0.870119	1.37593	2.13167	1.05987	0.891561	1.03062	0.80246
Cenpl	5.53123	6.48175	5.74621	5.51	6.49118	4.4574	3.86455	3.54386
Ptpn22	0.648279	0.91362	0.647549	0.281628	0.220885	0.40531	0.662576	0.434712
Cnppd1	70.5221	57.2041	59.7275	63.3838	73.1246	40.4399	50.6062	32.5626
Tbc1d13	23.9395	26.2747	30.5921	26.142	23.2708	22.6918	16.8196	22.9008
Abca8b	45.3294	55.3337	59.6868	54.335	52.5909	43.5601	45.6743	37.3433
Bbs7	2.80888	3.04517	2.54943	3.17734	2.47289	2.43136	2.50279	2.13973
Padi2	0.172948	0.43511	0.283359	0.563155	0.220885	0.202705	0.441751	0.267553
Gm6781	7.4454	6.56027	10.2977	11.2694	9.01861	6.57396	8.8738	4.80942
Card6	14.5543	16.4	10.683	12.7091	13.8654	12.44	10.9936	9.48182
Gm12226	2.03273	2.08265	2.05121	1.96112	1.45875	1.18189	1.27009	1.6736
Nlrp3	0.129736	0.522112	0.36429	0.563155	0.265042	0.202705	0.331338	0.568438
Zfp974	2.13658	1.73096	2.00816	2.61429	1.83606	1.8103	1.37076	1.8423
Fancd2	0.21616	0.130603	0.0810312	0.0805365	0.132571	0.162184	0.110513	0.167258
Cdnf	0.432219	0.217605	0.323825	0.442501	0.397513	0.44583	0.331338	0.300985
Pomt1	13.3526	13.0939	20.759	14.0765	12.2316	12.359	11.8879	11.768
A430033K04Rik	3.67311	3.69768	3.642	3.61974	3.84176	3.44438	2.76042	3.10924
Gm5940	0.000100111	0.117942	0.279429	0.140034	0.000102968	0.52768	0.000100235	0.000100009
Wnt9b	1.94464	1.56613	1.90198	1.85014	0.927397	0.85104	1.54588	1.97257
Gm16001	0.345795	0.304607	0.242894	0.321846	0.44167	0.121663	0.184121	0.167258
Cmtm6	64.1698	73.2557	101.164	79.0692	77.8489	61.5919	57.8564	63.186
Dars2	14.5193	16.139	17.3194	15.7657	16.1174	13.8583	10.7469	13.1388
Mks1	2.29033	1.17463	2.22571	2.05123	1.5456	1.7425	1.80351	1.13678
Sars2	6.8708	7.39526	9.87371	8.92855	8.34578	7.21283	5.33672	5.81721
Dnpep	34.829	37.1064	41.7606	41.1836	33.7361	34.3619	26.8673	29.654
Gm37305	2.48086	1.97451	2.51067	2.15756	1.61375	2.15975	2.08716	2.1159
Gorasp1	39.7416	36.717	35.4761	35.4308	31.9641	29.8647	35.7334	29.5663
Ifi213	1.0804	1.21813	1.13314	1.97079	0.529984	1.66146	1.25144	0.902755
Setdb2	6.91401	12.8329	10.3593	8.8481	8.38992	7.37491	6.9561	7.55565
Slco2a1	73.8061	90.4821	96.4296	84.8606	73.1683	64.9552	61.9785	69.4042
Rcor3	5.66086	4.6112	6.99119	7.60135	5.91714	5.42991	4.63744	4.98142
Tpx2	0.259372	0.217605	0.323825	0.402282	0.088414	0.202705	0.478555	0.267553
Gm7107	1.14894	2.03773	2.13462	1.58809	1.88023	1.20792	0.780989	1.76919
Pnkp	13.9143	16.0085	20.7185	17.9777	13.9096	13.4125	10.5629	13.3393
Gm29228	0.302583	0.174104	0.445222	0.0805365	0.176728	0.283747	0.147317	0.20069
Gm49359	2.24711	3.17555	3.00929	2.37543	3.085	1.7807	2.1747	2.10135
Dhcr7	113.259	96.2239	142.156	145.71	108.451	114.636	124.432	87.559
Cry2	38.6748	44.3711	43.5496	41.4609	40.7128	34.6455	32.1302	27.949
Nsdhl	85.3868	91.3955	122.287	119.006	84.5165	86.2286	107.505	73.4829
Micu1	23.2049	23.36	32.7771	25.579	22.8734	20.5442	21.5305	18.4879
Kyat1	142.729	114.059	136.206	133.042	109.642	101.992	128.336	70.0726
Gm20186	1.55573	1.69664	1.21407	0.844683	1.01571	1.09417	1.28825	1.10335
Pygl	451.19	455.499	665.775	450.149	538.041	391.741	299.882	411.734
Gm49012	0.21616	0.130603	1.01174	0.160973	0.220885	0.364789	0.184121	0.234122
Atg14	16.2477	22.142	19.5855	17.8167	17.1331	12.9668	15.0898	13.4062
Gm15790	1.47725	2.02086	1.75764	1.68927	1.2365	1.5399	0.674903	1.94723
Cnnm4	4.27808	5.43772	4.49178	4.14258	3.70929	2.67448	3.09166	3.77788
Ttf2	2.72245	3.78468	5.09877	3.41865	2.95862	3.12021	2.5764	2.80836
Gja4	6.09298	4.3937	4.37038	5.02738	2.91446	2.63396	4.96867	3.94504
Slc19a1	6.04977	8.6568	8.13368	6.71655	6.13792	6.11876	5.33672	5.04828
Lrat	17.5009	16.0085	16.6719	16.8515	15.5875	8.06377	9.64281	11.8349
Dipk1b	0.432219	0.130603	0.161962	0.482719	0.132571	0.486351	0.147317	0.0669633
Fancf	4.16548	4.65414	4.98593	4.44249	4.06899	3.11708	3.6245	3.31052
Gm10069	1.79272	1.28538	1.64335	1.60682	1.27919	1.16493	1.36209	0.997487
Prkcz2	4.6681	4.85043	3.87324	4.36967	4.84141	3.57333	3.17533	3.56743
Nr5a2	54.7061	66.1212	78.4227	62.5793	60.3187	55.6354	39.9327	55.4968
Cep72	0.561855	0.565613	0.688015	0.92512	0.574141	0.364789	0.625772	0.769028
Golph3l	5.18553	6.00323	8.61928	5.83175	5.74052	4.33584	4.63744	5.08172
Tmem209	7.77825	9.2223	9.7523	8.28506	10.1562	8.06378	5.2263	6.653
Pdk3	0.21616	0.261106	0.566618	0.321846	0.353356	0.162184	0.0737085	0.40128
Mbd5	5.27195	6.96025	6.06994	6.15349	4.54827	5.59199	5.07909	5.65005
Enpp5	16.3342	20.228	18.9785	18.4603	18.3253	16.7353	12.0719	17.3511
Cd164	263.507	347.224	446.093	332.566	293.246	269.221	243.644	300.75
Tpcn2	2.46318	2.39265	2.50897	3.21756	2.03132	1.94511	2.06114	1.83884
Fv1	0.605067	0.739616	0.728481	0.884901	1.05987	0.567393	0.294534	0.40128
Atf2	21.39	24.8827	26.7479	23.3267	25.1696	21.9625	15.8259	21.6639
Cyth1	57.7738	52.1148	42.7315	56.989	41.2425	46.4776	54.618	36.4739
Cdc42ep4	69.5715	69.4719	66.7695	66.5204	63.3209	50.5703	52.9611	51.0166
Senp7	2.80887	4.17619	4.69411	4.1828	3.40019	3.97115	2.39238	3.20954
Dhdds	28.9953	28.2758	37.4713	30.9681	29.5853	26.0956	23.4812	24.5389
Adar	18.2011	22.6643	21.4825	22.602	17.343	19.936	17.0102	18.9864
2310022B05Rik	25.3223	21.4026	24.4009	20.1494	24.4189	21.2331	19.3223	16.0139
Gm9619	1.24284	0.591409	1.31616	0.750636	0.782323	0.59485	0.406956	0.676517
Ntn1	8.6857	10.9188	10.3188	7.60134	6.44702	6.96971	6.73527	9.8959
Prr14l	10.3277	14.0074	11.2495	11.784	9.62632	11.7915	9.27477	9.79558
Nup205	7.08685	8.26528	8.61928	7.60134	5.29894	8.30689	6.1096	7.45536
Gm6829	1.10778	1.99193	2.17473	2.13444	1.34695	1.38745	0.918644	1.99965
Cenpq	2.11748	1.91414	2.10431	2.2121	1.89885	1.7425	2.17155	1.23707
Sipa1l1	16.3774	25.1002	25.9386	22.1603	18.1928	16.5732	16.8564	19.4907
Gdf15	33.0572	18.4011	91.169	55.2609	31.4839	24.8799	57.0467	13.5065
Leng8	77.2902	57.866	60.9974	78.2956	55.4237	65.5937	68.1981	35.5865
Muc6	0.345795	0.348108	0.323825	1.48818	0.176728	0.567393	0.736185	0.40128
Tlcd5	0.475431	0.391609	0.404756	0.442501	0.265042	0.324268	0.368142	0.40128
Me1	245.634	263.987	647.663	233.77	339.257	201.4	219.455	246.771
Gmppa	21.6925	19.1405	24.8055	23.4473	16.9122	17.3836	20.0216	14.6432
Tdg-ps2	0.852955	1.24705	1.88547	0.819832	1.26393	1.29245	0.189888	1.22197
Zfp93	3.11136	3.69768	3.11595	3.25778	3.31187	3.7259	1.80351	2.40718
Serinc5	19.359	26.6662	26.7883	23.4473	23.3592	21.7598	14.9426	21.4967
Mlh1	10.0253	10.4403	13.03	12.4275	9.4497	10.6976	9.20116	8.5586
Ube3c	19.2294	29.1892	35.0433	26.1018	25.1254	21.5978	15.7891	27.18
Slc15a4	33.1005	28.7976	26.0118	27.5495	25.5228	23.6993	21.1201	24.9066
Scfd1	21.3467	24.6651	33.2223	30.5258	25.0813	20.1795	19.764	20.9618
Zfp174	2.20391	2.78416	2.02338	1.89001	1.63391	2.18823	1.6931	1.70512
Hist1h2bq	0.0001	0.223566	0.475695	0.206176	0.194528	0.174811	0.283514	0.114529
Gm5424	3975.07	3543.38	4001.1	3849.44	3938.85	2722.59	2611.46	3310.04
Birc3	11.6673	13.8334	14.6891	14.0765	14.9693	12.9263	10.1213	8.81745
P2ry2	14.1304	15.5299	17.4408	13.1917	17.8837	12.359	10.8574	11.9686
Gm2007	0.889256	1.20998	0.818299	1.30124	1.40573	1.20095	0.824671	0.84431
Sptbn2	80.6244	74.3399	76.1919	73.6668	93.0762	65.8446	55.6031	57.1928
Xk	3.88917	5.65523	5.54389	4.06214	3.93007	3.4849	2.76042	3.84474
Srebf2	58.4229	58.9873	66.161	63.6253	46.8946	60.822	50.3849	47.2391
Sntb1	45.5887	60.5099	87.608	59.8449	55.8587	49.9624	41.4785	57.7031
Nploc4	41.5267	64.076	69.3985	56.3467	48.7499	50.1252	35.5162	54.092
2310058D17Rik	0.90755	0.478611	0.404756	0.804465	0.706612	0.567393	0.331338	0.501575
Gm8036	0.172948	0.304607	0.283359	0.160973	0.309199	0.243226	0.0737085	0.0335317
H2-Ab1	12.8341	23.4907	18.7357	21.5571	9.9796	9.88721	18.255	14.9441
Coro7	22.7728	22.2726	19.0594	21.356	18.0162	17.9509	19.9112	16.181
Thnsl2	55.4414	50.2871	70.6534	58.3569	54.5338	40.5207	43.8708	49.7129
Zfp316	4.92626	4.30669	5.66528	4.6252	5.07816	4.90314	3.71733	3.67758
Recql	3.26104	3.59239	3.90109	4.25799	2.63633	3.2446	3.44559	2.96129
4930412C18Rik	4.66699	2.30565	3.27781	2.8556	3.93007	3.68751	2.79722	1.77198
Ddr2	2.72245	3.82819	3.60154	3.5393	1.72222	2.5124	2.68681	3.04238
A530020G20Rik	1.0804	1.21813	2.22571	2.53385	0.927397	2.28207	0.846598	0.80246
Gm7664	1.14935	1.12656	1.58852	1.18053	1.02104	1.11546	0.61536	1.15002
Fam172a	10.6734	13.1374	11.5733	12.8297	11.5692	11.0623	8.98034	12.1692
Itih4	1419.35	1723.83	1711.58	1573.4	1611.52	1342.49	1016.9	1255.06
Fzd8	27.6989	25.0567	26.0599	24.7745	33.3386	20.6658	19.1015	14.1417
Hdac11	59.7189	60.1619	59.6044	64.705	65.6094	50.0828	48.2094	41.2181
Mlec	76.4852	93.2227	114.275	92.1804	71.0487	84.081	68.272	77.1938
2610044O15Rik8	3.88917	2.91466	4.00619	2.73494	2.73783	2.67448	2.65001	3.07581
Snx12	12.1859	14.4859	13.1514	11.3416	10.7303	11.0623	7.28734	11.4672
Tmem254c	97.0089	99.0927	145.899	134.205	97.1711	96.7881	107.123	82.6336
Gm6501	1.72298	2.33785	2.70961	2.30314	2.28514	2.43594	0.646445	2.49082
Gm44126	1.19323	2.19669	1.96685	1.59036	1.33392	1.49815	0.630726	1.8594
Prune2	0.0433119	0.478611	0.404756	1.24687	0.220885	0.729477	0.220925	0.334417
Zfp128	1.72858	1.56613	2.10431	1.16643	1.54559	1.45885	1.14103	1.13678
Gm3435	3.1338	2.42831	3.30256	3.28688	2.74438	2.40121	2.55502	2.25211
Tlr2	1.42609	2.17515	1.25453	1.28708	1.19234	1.09417	0.993815	1.47109
Gm13212	0.722589	0.368155	0.508108	0.376418	0.229415	0.205512	0.343648	0.74783
Top3a	5.18553	6.96026	6.4746	7.07851	6.18208	4.41688	5.66795	4.24592
Cchcr1	3.50027	3.13217	2.79223	3.78062	3.62097	2.79605	3.12846	2.24002
Stard13	12.4883	15.9214	23.9963	14.5993	13.9978	12.8047	12.6608	11.3669
Fchsd2	16.8095	24.0997	16.591	15.7657	16.868	16.7352	15.0899	15.5124
H2-Q5	4.58181	2.85635	4.25633	3.70635	3.60472	3.06312	4.12749	2.55696
Mdc1	10.371	10.9188	9.95464	8.60681	8.78734	8.7121	8.75951	7.42193
Saxo2	0.389007	0.304607	0.36429	0.241409	0.309199	0.486351	0.184121	0.300985
Ttll1	2.33354	2.34915	3.11595	2.09145	1.63391	2.5124	1.65629	1.53796
Atxn1l	14.4761	16.226	16.3482	14.4385	15.2343	13.2099	10.4893	12.0689
4930539J05Rik	0.437836	0.394153	0.284141	0.283127	0.354444	0.285103	0.259731	0.336967
Soat2	32.582	29.4938	34.6385	26.705	30.2476	22.5703	26.6463	21.9647
Pola1	2.5496	5.04621	2.50897	3.09691	3.57682	2.79605	2.6132	2.40718
Syde2	9.0314	15.4429	9.75231	8.32528	9.27308	8.99576	6.29362	9.69531
Gm32856	0.432219	0.870119	0.971274	1.12621	0.927397	0.688956	1.10423	0.80246
Cep89	6.69794	5.87273	5.82714	5.9524	5.82882	5.30835	4.85826	4.71396
Slc6a20b	0.350268	0.0001	0.36438	0.27318	0.14872	0.070858	0.141837	0.374045
Kiss1r	0.475431	0.391609	0.566618	0.321846	0.574141	0.283747	0.404947	0.40128
Zfand4	17.717	21.2285	21.204	20.1897	17.972	14.4256	19.8744	12.7376
Gphn	73.2876	80.6949	81.0121	72.0646	74.2283	69.413	57.4522	62.2168
Tmem41a	8.33999	9.70081	7.6481	7.56114	7.02106	6.92919	4.60063	6.25182
Ptrh1	0.777915	0.391609	1.1736	0.641892	0.659323	0.486351	0.846598	0.568438
Gbp5	0.777914	1.69664	1.82105	1.28708	0.88324	1.17521	0.95701	1.2705
Ido2	99.2587	92.135	88.3778	85.3825	87.3427	89.3891	66.4689	72.6811
Sap130	20.8714	17.5745	16.9147	20.5919	18.5902	18.3966	16.0099	12.771
Slf2	11.3216	12.7024	12.2207	12.6287	11.4368	10.3735	8.53868	10.4642
Gbp9	2.76566	3.39318	3.23735	3.98171	2.60536	3.20125	2.72362	3.10925
1700003E16Rik	1.38288	0.957121	1.65919	1.16643	1.2365	1.01312	1.28825	0.769028
Gm15946	0.277569	0.366672	0.430334	0.563155	0.397513	0.162184	0.188851	0.20069
Kif1a	0.389007	0.391609	0.688015	2.41319	0.706612	1.29677	0.25773	0.300985
Arf6	12.9626	22.0986	22.6197	15.6852	14.9252	15.9647	12.2535	16.0771
Gm12178	1.55105	1.51168	1.7128	1.45658	1.26753	1.28811	1.13326	0.888508
[truncated: 15,122 more rows]
